# Supplementary material for: Integrating transcriptional and protein interaction networks to prioritize condition-specific master regulators
Source: BMC Syst Biol. 2015 Nov 14;9:80. doi: 10.1186/s12918-015-0228-1 (PMC4650867; doi:10.1186/s12918-015-0228-1)
Supplement: Additional file 2: — GO term enrichment for expression-based clusters in rapamycin-treated yeast. (XLSX 161 kb) [file 12918_2015_228_MOESM2_ESM.xlsx]

## Sheet: AdditionalFile1
Cluster	Adjusted p-value	GOBPID	Pvalue	OddsRatio	ExpCount	Count	Size	Term
1	0.00080306	GO:0009064	1.49546e-06	21.0474	0.374334	6	57	glutamine family amino acid metabolic process
1	0.00679943	GO:0098656	2.53238e-05	17.3344	0.3612	5	55	anion transmembrane transport
1	0.00751278	GO:0006101	4.19708e-05	Inf	0.0131345	2	2	citrate metabolic process
1	0.0112225	GO:0044262	0.000103823	7.68162	1.12957	7	172	cellular carbohydrate metabolic process
1	0.0112225	GO:0006536	0.000112391	41.0662	0.0985091	3	15	glutamate metabolic process
1	0.0112225	GO:0072488	0.000125391	319.771	0.0197018	2	3	ammonium transmembrane transport
1	0.0191589	GO:0019627	0.000249743	159.857	0.0262691	2	4	urea metabolic process
1	0.0415638	GO:0015696	0.0006192	79.9	0.0394036	2	6	ammonium transport
1	0.0421445	GO:0009084	0.000847183	18.9061	0.190451	3	29	glutamine family amino acid biosynthetic process
1	0.0421445	GO:0071941	0.000863294	63.9086	0.0459709	2	7	nitrogen cycle metabolic process
1	0.0421445	GO:0072350	0.000863294	63.9086	0.0459709	2	7	tricarboxylic acid metabolic process
1	0.0472516	GO:1901605	0.0010559	5.96151	1.19524	6	182	alpha-amino acid metabolic process
1	0.0486657	GO:0003333	0.00124232	16.3735	0.21672	3	33	amino acid transmembrane transport
1	0.0486657	GO:0034220	0.00126875	7.07128	0.827476	5	126	ion transmembrane transport
2	2.1403e-13	GO:0034470	3.68382e-16	14.1926	3.23926	24	365	ncRNA processing
2	2.93241e-13	GO:0034660	1.00944e-15	12.9252	3.78062	25	426	ncRNA metabolic process
2	9.21018e-13	GO:0042254	4.75569e-15	13.0975	3.23039	23	364	ribosome biogenesis
2	3.56018e-12	GO:0016072	2.45107e-14	14.2838	2.38729	20	269	rRNA metabolic process
2	1.28767e-11	GO:0006364	1.10815e-13	14.013	2.2453	19	253	rRNA processing
2	2.67193e-11	GO:0022613	3.19965e-13	10.5008	3.92261	23	442	ribonucleoprotein complex biogenesis
2	2.67193e-11	GO:0006396	3.2192e-13	9.73846	4.83671	25	545	RNA processing
2	2.32053e-09	GO:0016070	3.19522e-11	7.00269	11.8388	34	1334	RNA metabolic process
2	6.30026e-08	GO:0090304	9.75944e-10	6.02416	14.1463	35	1594	nucleic acid metabolic process
2	4.67812e-07	GO:0042274	8.05183e-09	13.4134	1.11821	11	126	ribosomal small subunit biogenesis
2	9.56431e-07	GO:0030490	1.8108e-08	14.4447	0.931842	10	105	maturation of SSU-rRNA
2	2.48125e-06	GO:0006139	5.47763e-08	4.98984	17.1725	36	1935	nucleobase-containing compound metabolic process
2	2.48125e-06	GO:0010467	5.55186e-08	4.83777	14.4835	33	1632	gene expression
2	4.84434e-06	GO:0000462	1.16731e-07	13.8696	0.85197	9	96	maturation of SSU-rRNA from tricistronic rRNA transcript (SSU-rRNA, 5.8S rRNA, LSU-rRNA)
2	6.70877e-06	GO:0006725	1.73204e-07	4.69152	17.8647	36	2013	cellular aromatic compound metabolic process
2	7.68259e-06	GO:0046483	2.11569e-07	4.64045	17.989	36	2027	heterocycle metabolic process
2	8.01685e-06	GO:0009451	2.34572e-07	12.6832	0.922968	9	104	RNA modification
2	1.41303e-05	GO:0034641	4.62094e-07	4.44316	18.486	36	2083	cellular nitrogen compound metabolic process
2	1.41303e-05	GO:1901360	4.62094e-07	4.44316	18.486	36	2083	organic cyclic compound metabolic process
2	3.18216e-05	GO:0001510	1.09541e-06	22.2594	0.354988	6	40	RNA methylation
2	3.70378e-05	GO:0000154	1.33871e-06	34.358	0.204118	5	23	rRNA modification
2	6.16236e-05	GO:0044085	2.33342e-06	4.0619	9.38942	24	1058	cellular component biogenesis
2	0.000115084	GO:0006807	4.63372e-06	3.87909	20.0745	36	2262	nitrogen compound metabolic process
2	0.000115084	GO:0032259	4.75389e-06	10.1359	0.985091	8	111	methylation
2	0.000205921	GO:0043414	8.86061e-06	11.3438	0.763223	7	86	macromolecule methylation
2	0.000765187	GO:0044260	3.42425e-05	3.46808	22.666	37	2554	cellular macromolecule metabolic process
2	0.00246051	GO:0043170	0.000114344	3.18532	23.7132	37	2672	macromolecule metabolic process
2	0.00300456	GO:0000472	0.000144798	17.8969	0.275115	4	31	endonucleolytic cleavage to generate mature 5'-end of SSU-rRNA from (SSU-rRNA, 5.8S rRNA, LSU-rRNA)
2	0.00318399	GO:0000967	0.000164406	17.2547	0.28399	4	32	rRNA 5'-end processing
2	0.00318399	GO:0034471	0.000164406	17.2547	0.28399	4	32	ncRNA 5'-end processing
2	0.00348345	GO:0000966	0.000185864	16.6567	0.292865	4	33	RNA 5'-end processing
2	0.00405843	GO:0031167	0.000223528	32.3385	0.124246	3	14	rRNA methylation
2	0.00540799	GO:0000469	0.000307166	9.73721	0.603479	5	68	cleavage involved in rRNA processing
2	0.00819192	GO:0000447	0.000479389	12.6911	0.372737	4	42	endonucleolytic cleavage in ITS1 to separate SSU-rRNA from 5.8S rRNA and LSU-rRNA from tricistronic rRNA transcript (SSU-rRNA, 5.8S rRNA, LSU-rRNA)
2	0.0109892	GO:0000478	0.000680913	11.4741	0.408236	4	46	endonucleolytic cleavage involved in rRNA processing
2	0.0109892	GO:0000479	0.000680913	11.4741	0.408236	4	46	endonucleolytic cleavage of tricistronic rRNA transcript (SSU-rRNA, 5.8S rRNA, LSU-rRNA)
2	0.0111986	GO:0000460	0.000732439	7.94661	0.727725	5	82	maturation of 5.8S rRNA
2	0.0111986	GO:0000466	0.000732439	7.94661	0.727725	5	82	maturation of 5.8S rRNA from tricistronic rRNA transcript (SSU-rRNA, 5.8S rRNA, LSU-rRNA)
2	0.0212506	GO:0042273	0.00142646	6.78272	0.843095	5	95	ribosomal large subunit biogenesis
2	0.0228869	GO:0070475	0.00157569	46.4917	0.0621228	2	7	rRNA base methylation
2	0.0242977	GO:0090501	0.00171464	6.48936	0.878594	5	99	RNA phosphodiester bond hydrolysis
2	0.0282637	GO:0000480	0.00204316	13.6448	0.257366	3	29	endonucleolytic cleavage in 5'-ETS of tricistronic rRNA transcript (SSU-rRNA, 5.8S rRNA, LSU-rRNA)
2	0.0318603	GO:0006360	0.00235799	8.0058	0.56798	4	64	transcription from RNA polymerase I promoter
2	0.0454971	GO:0090502	0.00344556	7.16029	0.630103	4	71	RNA phosphodiester bond hydrolysis, endonucleolytic
3	8.30204e-22	GO:0042254	3.07483e-24	88.7962	1.74441	23	364	ribosome biogenesis
3	3.8739e-20	GO:0022613	2.86955e-22	71.1957	2.11821	23	442	ribonucleoprotein complex biogenesis
3	1.17754e-18	GO:0034470	1.30838e-20	53.548	1.7492	21	365	ncRNA processing
3	2.31047e-17	GO:0034660	3.42292e-19	44.9556	2.04153	21	426	ncRNA metabolic process
3	5.3641e-17	GO:0006364	9.93352e-19	45.7191	1.21246	18	253	rRNA processing
3	1.36473e-16	GO:0016072	3.03274e-18	42.6773	1.28914	18	269	rRNA metabolic process
3	2.28184e-15	GO:0006396	5.91588e-17	33.9513	2.61182	21	545	RNA processing
3	4.40615e-12	GO:0044085	1.30553e-13	25.4	5.07029	23	1058	cellular component biogenesis
3	2.29451e-10	GO:0042273	7.64836e-12	38.2145	0.455272	10	95	ribosomal large subunit biogenesis
3	1.74224e-09	GO:0000460	7.098e-11	37.9041	0.392971	9	82	maturation of 5.8S rRNA
3	1.74224e-09	GO:0000466	7.098e-11	37.9041	0.392971	9	82	maturation of 5.8S rRNA from tricistronic rRNA transcript (SSU-rRNA, 5.8S rRNA, LSU-rRNA)
3	7.72239e-09	GO:0016070	3.43217e-10	14.404	6.39297	22	1334	RNA metabolic process
3	2.75074e-07	GO:0090304	1.32443e-08	11.2939	7.63898	22	1594	nucleic acid metabolic process
3	4.11733e-07	GO:0010467	2.13491e-08	10.9235	7.82109	22	1632	gene expression
3	1.26189e-06	GO:0006139	7.01049e-08	11.1121	9.27316	23	1935	nucleobase-containing compound metabolic process
3	1.31384e-06	GO:0042274	7.78571e-08	19.5861	0.603834	8	126	ribosomal small subunit biogenesis
3	2.56474e-06	GO:0006725	1.61484e-07	10.4511	9.64696	23	2013	cellular aromatic compound metabolic process
3	2.80252e-06	GO:0046483	1.86835e-07	10.3379	9.71406	23	2027	heterocycle metabolic process
3	4.4682e-06	GO:0034641	3.30977e-07	9.90061	9.98243	23	2083	cellular nitrogen compound metabolic process
3	4.4682e-06	GO:1901360	3.30977e-07	9.90061	9.98243	23	2083	organic cyclic compound metabolic process
3	5.56381e-06	GO:0000463	4.3274e-07	43.7147	0.162939	5	34	maturation of LSU-rRNA from tricistronic rRNA transcript (SSU-rRNA, 5.8S rRNA, LSU-rRNA)
3	1.0811e-05	GO:0000470	8.80898e-07	37.2527	0.186901	5	39	maturation of LSU-rRNA
3	1.17797e-05	GO:0001510	1.00346e-06	36.1818	0.191693	5	40	RNA methylation
3	1.4289e-05	GO:0071840	1.27014e-06	8.91132	10.6486	23	2222	cellular component organization or biogenesis
3	1.98314e-05	GO:0006807	1.83624e-06	8.6494	10.8403	23	2262	nitrogen compound metabolic process
3	2.04978e-05	GO:0000478	2.04978e-06	30.8537	0.220447	5	46	endonucleolytic cleavage involved in rRNA processing
3	2.04978e-05	GO:0000479	2.04978e-06	30.8537	0.220447	5	46	endonucleolytic cleavage of tricistronic rRNA transcript (SSU-rRNA, 5.8S rRNA, LSU-rRNA)
3	4.47204e-05	GO:0000462	4.63767e-06	17.5143	0.460064	6	96	maturation of SSU-rRNA from tricistronic rRNA transcript (SSU-rRNA, 5.8S rRNA, LSU-rRNA)
3	6.13385e-05	GO:0042255	6.58821e-06	23.8165	0.277955	5	58	ribosome assembly
3	7.03828e-05	GO:0030490	7.82031e-06	15.8961	0.503195	6	105	maturation of SSU-rRNA
3	7.97666e-05	GO:0000480	9.15839e-06	38.8313	0.138978	4	29	endonucleolytic cleavage in 5'-ETS of tricistronic rRNA transcript (SSU-rRNA, 5.8S rRNA, LSU-rRNA)
3	0.000101703	GO:0000472	1.20537e-05	35.942	0.148562	4	31	endonucleolytic cleavage to generate mature 5'-end of SSU-rRNA from (SSU-rRNA, 5.8S rRNA, LSU-rRNA)
3	0.000109037	GO:0000967	1.37306e-05	34.6522	0.153355	4	32	rRNA 5'-end processing
3	0.000109037	GO:0034471	1.37306e-05	34.6522	0.153355	4	32	ncRNA 5'-end processing
3	0.000111898	GO:0000469	1.45053e-05	20	0.325879	5	68	cleavage involved in rRNA processing
3	0.000116801	GO:0000966	1.55734e-05	33.4513	0.158147	4	33	RNA 5'-end processing
3	0.000130916	GO:0090502	1.79403e-05	19.0806	0.340256	5	71	RNA phosphodiester bond hydrolysis, endonucleolytic
3	0.000293885	GO:0000447	4.13615e-05	25.4874	0.201278	4	42	endonucleolytic cleavage in ITS1 to separate SSU-rRNA from 5.8S rRNA and LSU-rRNA from tricistronic rRNA transcript (SSU-rRNA, 5.8S rRNA, LSU-rRNA)
3	0.000316294	GO:0043414	4.56869e-05	15.5051	0.412141	5	86	macromolecule methylation
3	0.000360512	GO:0043170	5.34092e-05	6.42072	12.8051	23	2672	macromolecule metabolic process
3	0.000581113	GO:0090501	8.99135e-05	13.3293	0.474441	5	99	RNA phosphodiester bond hydrolysis
3	0.000581113	GO:0030488	9.03954e-05	43.6797	0.0910543	3	19	tRNA methylation
3	0.000714107	GO:0009451	0.000113728	12.6446	0.498403	5	104	RNA modification
3	0.000780133	GO:0044260	0.000127133	5.3436	12.2396	22	2554	cellular macromolecule metabolic process
3	0.000929404	GO:0032259	0.000154901	11.7946	0.531949	5	111	methylation
3	0.00128469	GO:0036265	0.00021924	149.44	0.0239617	2	5	RNA (guanine-N7)-methylation
3	0.00128469	GO:0070925	0.000223631	10.8538	0.57508	5	120	organelle assembly
3	0.00189212	GO:0072523	0.000336377	7.76454	0.982428	6	205	purine-containing compound catabolic process
3	0.00313269	GO:0022618	0.000573459	8.7468	0.704473	5	147	ribonucleoprotein complex assembly
3	0.00313269	GO:0000027	0.000580128	21.7773	0.167732	3	35	ribosomal large subunit assembly
3	0.00391599	GO:0071826	0.000774565	8.1564	0.752396	5	157	ribonucleoprotein complex subunit organization
3	0.00391599	GO:0009126	0.000797252	8.1016	0.757188	5	158	purine nucleoside monophosphate metabolic process
3	0.00391599	GO:0009167	0.000797252	8.1016	0.757188	5	158	purine ribonucleoside monophosphate metabolic process
3	0.00391599	GO:0006200	0.000841213	11.0345	0.436102	4	91	ATP catabolic process
3	0.00391599	GO:0009125	0.000841213	11.0345	0.436102	4	91	nucleoside monophosphate catabolic process
3	0.00391599	GO:0009128	0.000841213	11.0345	0.436102	4	91	purine nucleoside monophosphate catabolic process
3	0.00391599	GO:0009158	0.000841213	11.0345	0.436102	4	91	ribonucleoside monophosphate catabolic process
3	0.00391599	GO:0009169	0.000841213	11.0345	0.436102	4	91	purine ribonucleoside monophosphate catabolic process
3	0.00564011	GO:0009161	0.00123247	7.31307	0.833866	5	174	ribonucleoside monophosphate metabolic process
3	0.00578725	GO:0044238	0.00128605	5.22406	16.3706	24	3416	primary metabolic process
3	0.00588943	GO:0009123	0.00133058	7.18155	0.848243	5	177	nucleoside monophosphate metabolic process
3	0.00727287	GO:0009452	0.00167007	40.6982	0.0623003	2	13	7-methylguanosine RNA capping
3	0.00812092	GO:0031167	0.00194266	37.3	0.0670927	2	14	rRNA methylation
3	0.00812092	GO:0036260	0.00194266	37.3	0.0670927	2	14	RNA capping
3	0.00812092	GO:0090305	0.00195504	6.55102	0.92492	5	193	nucleic acid phosphodiester bond hydrolysis
3	0.00852999	GO:0009203	0.00218837	6.37541	0.948882	5	198	ribonucleoside triphosphate catabolic process
3	0.00852999	GO:0009207	0.00218837	6.37541	0.948882	5	198	purine ribonucleoside triphosphate catabolic process
3	0.00852999	GO:0009154	0.00223739	6.34138	0.953674	5	199	purine ribonucleotide catabolic process
3	0.00852999	GO:0009261	0.00223739	6.34138	0.953674	5	199	ribonucleotide catabolic process
3	0.00852999	GO:0006195	0.00228722	6.30769	0.958466	5	200	purine nucleotide catabolic process
3	0.00852999	GO:0009143	0.00228722	6.30769	0.958466	5	200	nucleoside triphosphate catabolic process
3	0.00852999	GO:0009146	0.00228722	6.30769	0.958466	5	200	purine nucleoside triphosphate catabolic process
3	0.00852999	GO:0006152	0.00233785	6.27435	0.963259	5	201	purine nucleoside catabolic process
3	0.00852999	GO:0046130	0.00233785	6.27435	0.963259	5	201	purine ribonucleoside catabolic process
3	0.0085614	GO:1901565	0.00239713	5.20059	1.42812	6	298	organonitrogen compound catabolic process
3	0.0085614	GO:0009166	0.00244158	6.20868	0.972843	5	203	nucleotide catabolic process
3	0.0085614	GO:0042454	0.00244158	6.20868	0.972843	5	203	ribonucleoside catabolic process
3	0.0086355	GO:1901292	0.0024947	6.17634	0.977636	5	204	nucleoside phosphate catabolic process
3	0.0087867	GO:0009164	0.00260347	6.11262	0.98722	5	206	nucleoside catabolic process
3	0.0087867	GO:1901658	0.00260347	6.11262	0.98722	5	206	glycosyl compound catabolic process
3	0.00901486	GO:0071704	0.00270446	4.73233	16.9984	24	3547	organic substance metabolic process
3	0.0101135	GO:0072521	0.00307152	4.93253	1.5	6	313	purine-containing compound metabolic process
3	0.0106205	GO:1901136	0.00326481	5.78366	1.03994	5	217	carbohydrate derivative catabolic process
3	0.010705	GO:0046434	0.00333045	5.75544	1.04473	5	218	organophosphate catabolic process
3	0.0114548	GO:0046034	0.00360614	7.26983	0.646965	4	135	ATP metabolic process
3	0.0163505	GO:0000154	0.00525941	21.28	0.110224	2	23	rRNA modification
3	0.0163505	GO:0006400	0.00526848	9.60938	0.359425	3	75	tRNA modification
3	0.0171387	GO:0009205	0.00558595	5.06035	1.17891	5	246	purine ribonucleoside triphosphate metabolic process
3	0.0175361	GO:0009144	0.00578041	5.01684	1.1885	5	248	purine nucleoside triphosphate metabolic process
3	0.017939	GO:0009199	0.00597966	4.97403	1.19808	5	250	ribonucleoside triphosphate metabolic process
3	0.0202525	GO:0009141	0.00682583	4.80956	1.23642	5	258	nucleoside triphosphate metabolic process
3	0.0227715	GO:0019439	0.00775918	4.02074	1.8115	6	378	aromatic compound catabolic process
3	0.023691	GO:0044270	0.00816022	3.97492	1.83067	6	382	cellular nitrogen compound catabolic process
3	0.0237336	GO:0046700	0.00826281	3.96362	1.83546	6	383	heterocycle catabolic process
3	0.024982	GO:0009117	0.00878997	3.908	1.85942	6	388	nucleotide metabolic process
3	0.0250264	GO:1901361	0.00889828	3.89705	1.86422	6	389	organic cyclic compound catabolic process
3	0.0253126	GO:0006753	0.00934128	3.85382	1.88339	6	393	nucleoside phosphate metabolic process
3	0.0253126	GO:0044237	0.0093464	3.4615	16.8834	23	3523	cellular metabolic process
3	0.0253126	GO:0009150	0.00944608	4.42352	1.33706	5	279	purine ribonucleotide metabolic process
3	0.0253126	GO:0000464	0.00956254	215.615	0.00958466	1	2	endonucleolytic cleavage in ITS1 upstream of 5.8S rRNA from tricistronic rRNA transcript (SSU-rRNA, 5.8S rRNA, LSU-rRNA)
3	0.0253126	GO:0006145	0.00956254	215.615	0.00958466	1	2	purine nucleobase catabolic process
3	0.0253126	GO:0046100	0.00956254	215.615	0.00958466	1	2	hypoxanthine metabolic process
3	0.0262528	GO:0006163	0.0100149	4.35661	1.35623	5	283	purine nucleotide metabolic process
3	0.0272759	GO:0042278	0.0106073	4.29159	1.3754	5	287	purine nucleoside metabolic process
3	0.0272759	GO:0046128	0.0106073	4.29159	1.3754	5	287	purine ribonucleoside metabolic process
3	0.0289905	GO:0009259	0.0113815	4.21286	1.39936	5	292	ribonucleotide metabolic process
3	0.0316176	GO:0019693	0.0125299	4.10714	1.43291	5	299	ribose phosphate metabolic process
3	0.03187	GO:0008152	0.012748	3.73013	18.4409	24	3848	metabolic process
3	0.0318852	GO:0009119	0.0128722	4.07786	1.44249	5	301	ribonucleoside metabolic process
3	0.0327334	GO:0055086	0.0133358	3.54682	2.03195	6	424	nucleobase-containing small molecule metabolic process
3	0.0338938	GO:0009116	0.0141208	3.9784	1.47604	5	308	nucleoside metabolic process
3	0.0338938	GO:0043096	0.0143107	107.788	0.014377	1	3	purine nucleobase salvage
3	0.0338938	GO:0046083	0.0143107	107.788	0.014377	1	3	adenine metabolic process
3	0.0338938	GO:0046113	0.0143107	107.788	0.014377	1	3	nucleobase catabolic process
3	0.0349129	GO:1901657	0.0148703	3.9236	1.49521	5	312	glycosyl compound metabolic process
3	0.0442092	GO:0008033	0.0189936	5.86538	0.57508	3	120	tRNA processing
3	0.0463449	GO:0000054	0.020941	9.888	0.22524	2	47	ribosomal subunit export from nucleus
3	0.0463449	GO:0033750	0.020941	9.888	0.22524	2	47	ribosome localization
3	0.0463449	GO:0033753	0.020941	9.888	0.22524	2	47	establishment of ribosome localization
3	0.0463449	GO:0071166	0.020941	9.888	0.22524	2	47	ribonucleoprotein complex localization
3	0.0463449	GO:0071426	0.020941	9.888	0.22524	2	47	ribonucleoprotein complex export from nucleus
3	0.0463449	GO:0071428	0.020941	9.888	0.22524	2	47	rRNA-containing ribonucleoprotein complex export from nucleus
4	8.96336e-10	GO:0022613	1.68484e-12	13.6733	2.82428	19	442	ribonucleoprotein complex biogenesis
4	3.94252e-08	GO:0042254	1.48215e-10	12.069	2.32588	16	364	ribosome biogenesis
4	2.32201e-05	GO:0034660	1.3094e-07	8.01015	2.72204	14	426	ncRNA metabolic process
4	3.54933e-05	GO:0006364	2.66867e-07	9.73818	1.61661	11	253	rRNA processing
4	5.27969e-05	GO:0016072	4.96212e-07	9.10698	1.71885	11	269	rRNA metabolic process
4	7.57229e-05	GO:0044085	8.54018e-07	5.49133	6.76038	20	1058	cellular component biogenesis
4	0.000760196	GO:0034470	1.00026e-05	6.51797	2.33227	11	365	ncRNA processing
4	0.000902382	GO:0010467	1.35697e-05	4.38624	10.4281	23	1632	gene expression
4	0.00186636	GO:0022618	3.15737e-05	9.41034	0.939297	7	147	ribonucleoprotein complex assembly
4	0.00256758	GO:0071826	4.82628e-05	8.7669	1.00319	7	157	ribonucleoprotein complex subunit organization
4	0.00375032	GO:0001731	8.31197e-05	46.1736	0.0894569	3	14	formation of translation preinitiation complex
4	0.00375032	GO:0006396	8.45937e-05	4.75141	3.48243	12	545	RNA processing
4	0.00753377	GO:0044238	0.000184096	5.23404	21.8275	32	3416	primary metabolic process
4	0.00793372	GO:0006479	0.000223695	15.7784	0.306709	4	48	protein methylation
4	0.00793372	GO:0008213	0.000223695	15.7784	0.306709	4	48	protein alkylation
4	0.00874768	GO:0006139	0.000270512	3.41077	12.3642	23	1935	nucleobase-containing compound metabolic process
4	0.00874768	GO:0044260	0.000279531	3.64583	16.3195	27	2554	cellular macromolecule metabolic process
4	0.00898787	GO:0042273	0.000305681	9.87097	0.607029	5	95	ribosomal large subunit biogenesis
4	0.00898787	GO:0000462	0.000320996	9.76072	0.613419	5	96	maturation of SSU-rRNA from tricistronic rRNA transcript (SSU-rRNA, 5.8S rRNA, LSU-rRNA)
4	0.0110111	GO:0044237	0.000413952	4.82842	22.5112	32	3523	cellular metabolic process
4	0.0115892	GO:0030490	0.000486506	8.86774	0.670927	5	105	maturation of SSU-rRNA
4	0.0115892	GO:0071704	0.000493842	4.74083	22.6645	32	3547	organic substance metabolic process
4	0.0115892	GO:0016070	0.000512444	3.2538	8.52396	18	1334	RNA metabolic process
4	0.0115892	GO:0006725	0.000522822	3.20773	12.8626	23	2013	cellular aromatic compound metabolic process
4	0.012469	GO:0046483	0.000585951	3.17296	12.9521	23	2027	heterocycle metabolic process
4	0.0140971	GO:0043170	0.000688957	3.34934	17.0735	27	2672	macromolecule metabolic process
4	0.0141317	GO:0009161	0.000717211	6.46429	1.11182	6	174	ribonucleoside monophosphate metabolic process
4	0.0149134	GO:0009123	0.000784915	6.34737	1.13099	6	177	nucleoside monophosphate metabolic process
4	0.0153294	GO:0071840	0.000840527	3.09372	14.1981	24	2222	cellular component organization or biogenesis
4	0.0153294	GO:0034641	0.000913008	3.03861	13.3099	23	2083	cellular nitrogen compound metabolic process
4	0.0153294	GO:1901360	0.000913008	3.03861	13.3099	23	2083	organic cyclic compound metabolic process
4	0.0153294	GO:0008152	0.000922068	5.14102	24.5879	33	3848	metabolic process
4	0.0180083	GO:0042274	0.00111706	7.30072	0.805112	5	126	ribosomal small subunit biogenesis
4	0.0195835	GO:0000463	0.00125157	16.3255	0.217252	3	34	maturation of LSU-rRNA from tricistronic rRNA transcript (SSU-rRNA, 5.8S rRNA, LSU-rRNA)
4	0.0263532	GO:0006418	0.00173376	14.4494	0.242812	3	38	tRNA aminoacylation for protein translation
4	0.0276349	GO:0000470	0.00187003	14.0455	0.249201	3	39	maturation of LSU-rRNA
4	0.0294952	GO:0043414	0.00205425	8.40854	0.549521	4	86	macromolecule methylation
4	0.0294952	GO:0043038	0.00216224	13.3014	0.261981	3	41	amino acid activation
4	0.0294952	GO:0043039	0.00216224	13.3014	0.261981	3	41	tRNA aminoacylation
4	0.0297438	GO:0019693	0.00243632	4.38616	1.91054	7	299	ribose phosphate metabolic process
4	0.0297438	GO:0006200	0.00252746	7.9181	0.58147	4	91	ATP catabolic process
4	0.0297438	GO:0009125	0.00252746	7.9181	0.58147	4	91	nucleoside monophosphate catabolic process
4	0.0297438	GO:0009128	0.00252746	7.9181	0.58147	4	91	purine nucleoside monophosphate catabolic process
4	0.0297438	GO:0009158	0.00252746	7.9181	0.58147	4	91	ribonucleoside monophosphate catabolic process
4	0.0297438	GO:0009169	0.00252746	7.9181	0.58147	4	91	purine ribonucleoside monophosphate catabolic process
4	0.0297438	GO:0009117	0.00257183	3.92331	2.47923	8	388	nucleotide metabolic process
4	0.031548	GO:0006753	0.00278714	3.86865	2.51118	8	393	nucleoside phosphate metabolic process
4	0.032989	GO:0009126	0.00303846	5.74004	1.00958	5	158	purine nucleoside monophosphate metabolic process
4	0.032989	GO:0009167	0.00303846	5.74004	1.00958	5	158	purine ribonucleoside monophosphate metabolic process
4	0.0353634	GO:0006807	0.00332363	2.65424	14.4537	23	2262	nitrogen compound metabolic process
4	0.0367643	GO:0009987	0.00352439	8.66615	28.8946	35	4522	cellular process
4	0.0371152	GO:0006412	0.0036278	3.69296	2.61981	8	410	translation
4	0.0447651	GO:0055086	0.00445968	3.55907	2.70927	8	424	nucleobase-containing small molecule metabolic process
4	0.0457778	GO:0090304	0.00464662	2.55203	10.1853	18	1594	nucleic acid metabolic process
5	0.000694409	GO:0043436	2.24104e-06	5.8981	3.33529	14	437	oxoacid metabolic process
5	0.000694409	GO:0006082	2.30318e-06	5.88305	3.34292	14	438	organic acid metabolic process
5	0.00112524	GO:0009063	5.59823e-06	16.3224	0.465566	6	61	cellular amino acid catabolic process
5	0.00130432	GO:0019752	8.65224e-06	5.50482	3.21317	13	421	carboxylic acid metabolic process
5	0.00162001	GO:0044282	1.34329e-05	10.6769	0.816649	7	107	small molecule catabolic process
5	0.00240888	GO:0044281	2.77927e-05	3.90707	7.33458	19	961	small molecule metabolic process
5	0.00240888	GO:1901564	2.99373e-05	4.0876	6.0142	17	788	organonitrogen compound metabolic process
5	0.00240888	GO:0043605	3.37015e-05	69.8125	0.0686901	3	9	cellular amide catabolic process
5	0.00240888	GO:0006520	4.05659e-05	5.85785	2.17519	10	285	cellular amino acid metabolic process
5	0.00240888	GO:0016054	4.39431e-05	11.031	0.664004	6	87	organic acid catabolic process
5	0.00240888	GO:0046395	4.39431e-05	11.031	0.664004	6	87	carboxylic acid catabolic process
5	0.00275512	GO:1901605	5.59345e-05	7.11593	1.38907	8	182	alpha-amino acid metabolic process
5	0.00275512	GO:1901565	5.93972e-05	5.57976	2.27441	10	298	organonitrogen compound catabolic process
5	0.0029365	GO:1901575	6.81774e-05	3.79342	6.40344	17	839	organic substance catabolic process
5	0.00374629	GO:0009056	9.31913e-05	3.5946	7.25825	18	951	catabolic process
5	0.00601851	GO:0043603	0.000159695	11.3631	0.526624	5	69	cellular amide metabolic process
5	0.00910487	GO:0044248	0.000256688	3.43315	6.40344	16	839	cellular catabolic process
5	0.0107313	GO:0009448	0.000338133	136.317	0.0305289	2	4	gamma-aminobutyric acid metabolic process
5	0.0107313	GO:0009450	0.000338133	136.317	0.0305289	2	4	gamma-aminobutyric acid catabolic process
5	0.0127781	GO:1901607	0.000423817	7.09103	0.999823	6	131	alpha-amino acid biosynthetic process
5	0.0202528	GO:0009067	0.000705321	11.3662	0.412141	4	54	aspartate family amino acid biosynthetic process
5	0.0211048	GO:0016053	0.000804992	5.29616	1.56461	7	205	organic acid biosynthetic process
5	0.0211048	GO:0046394	0.000804992	5.29616	1.56461	7	205	carboxylic acid biosynthetic process
5	0.0242647	GO:0032787	0.000965759	6.00552	1.16773	6	153	monocarboxylic acid metabolic process
5	0.025118	GO:0008652	0.00114217	5.80263	1.20589	6	158	cellular amino acid biosynthetic process
5	0.025118	GO:0000255	0.00116634	54.4976	0.0534256	2	7	allantoin metabolic process
5	0.025118	GO:0000256	0.00116634	54.4976	0.0534256	2	7	allantoin catabolic process
5	0.025118	GO:0071941	0.00116634	54.4976	0.0534256	2	7	nitrogen cycle metabolic process
5	0.0295448	GO:0009066	0.00142089	9.29802	0.496095	4	65	aspartate family amino acid metabolic process
5	0.0347739	GO:1901566	0.00173005	3.77893	2.86209	9	375	organonitrogen compound biosynthetic process
5	0.0441524	GO:0044283	0.00226986	3.93411	2.40415	8	315	small molecule biosynthetic process
5	0.0467586	GO:0009086	0.00248139	12.6318	0.27476	3	36	methionine biosynthetic process
6	1.21636e-19	GO:0034470	3.25229e-22	41.1339	2.13791	24	365	ncRNA processing
6	1.67559e-18	GO:0042254	1.13122e-20	35.478	2.13206	23	364	ribosome biogenesis
6	1.67559e-18	GO:0034660	1.34405e-20	34.4876	2.49521	24	426	ncRNA metabolic process
6	3.03806e-18	GO:0022613	3.24926e-20	33.0654	2.58892	24	442	ribonucleoprotein complex biogenesis
6	1.34975e-17	GO:0006364	1.80448e-19	35.444	1.4819	20	253	rRNA processing
6	3.87398e-17	GO:0016072	6.21493e-19	33.0677	1.57561	20	269	rRNA metabolic process
6	2.51781e-16	GO:0006396	4.71248e-18	26.0013	3.19223	24	545	RNA processing
6	1.02889e-10	GO:0042274	2.20083e-12	27.5038	0.738019	12	126	ribosomal small subunit biogenesis
6	8.30941e-10	GO:0044085	1.99959e-11	11.7782	6.19702	24	1058	cellular component biogenesis
6	3.21197e-09	GO:0000462	8.58816e-11	27.8817	0.5623	10	96	maturation of SSU-rRNA from tricistronic rRNA transcript (SSU-rRNA, 5.8S rRNA, LSU-rRNA)
6	7.21877e-09	GO:0030490	2.12317e-10	25.1991	0.615016	10	105	maturation of SSU-rRNA
6	1.00993e-07	GO:0016070	3.24041e-09	8.73486	7.81363	24	1334	RNA metabolic process
6	1.14194e-07	GO:0010467	3.96932e-09	9.23946	9.55911	26	1632	gene expression
6	3.7888e-06	GO:0090304	1.41827e-07	6.84671	9.33653	24	1594	nucleic acid metabolic process
6	7.85773e-06	GO:0000460	3.36159e-07	19.8369	0.480298	7	82	maturation of 5.8S rRNA
6	7.85773e-06	GO:0000466	3.36159e-07	19.8369	0.480298	7	82	maturation of 5.8S rRNA from tricistronic rRNA transcript (SSU-rRNA, 5.8S rRNA, LSU-rRNA)
6	6.02296e-05	GO:0090502	2.73771e-06	18.9265	0.415868	6	71	RNA phosphodiester bond hydrolysis, endonucleolytic
6	7.61738e-05	GO:0000447	3.66612e-06	26.8533	0.246006	5	42	endonucleolytic cleavage in ITS1 to separate SSU-rRNA from 5.8S rRNA and LSU-rRNA from tricistronic rRNA transcript (SSU-rRNA, 5.8S rRNA, LSU-rRNA)
6	0.000108648	GO:0000478	5.81007e-06	24.216	0.269436	5	46	endonucleolytic cleavage involved in rRNA processing
6	0.000108648	GO:0000479	5.81007e-06	24.216	0.269436	5	46	endonucleolytic cleavage of tricistronic rRNA transcript (SSU-rRNA, 5.8S rRNA, LSU-rRNA)
6	0.00012999	GO:0006139	7.29891e-06	5.14914	11.3339	24	1935	nucleobase-containing compound metabolic process
6	0.000255708	GO:0042273	1.50416e-05	13.7628	0.556443	6	95	ribosomal large subunit biogenesis
6	0.000257755	GO:0006725	1.58512e-05	4.84263	11.7907	24	2013	cellular aromatic compound metabolic process
6	0.000271379	GO:0044260	1.79091e-05	5.47408	14.9595	27	2554	cellular macromolecule metabolic process
6	0.000271379	GO:0046483	1.81403e-05	4.79015	11.8727	24	2027	heterocycle metabolic process
6	0.000274373	GO:0090501	1.90741e-05	13.1613	0.579872	6	99	RNA phosphodiester bond hydrolysis
6	0.000289543	GO:0000480	2.09028e-05	30.7641	0.169862	4	29	endonucleolytic cleavage in 5'-ETS of tricistronic rRNA transcript (SSU-rRNA, 5.8S rRNA, LSU-rRNA)
6	0.000365332	GO:0000472	2.74642e-05	28.4751	0.181576	4	31	endonucleolytic cleavage to generate mature 5'-end of SSU-rRNA from (SSU-rRNA, 5.8S rRNA, LSU-rRNA)
6	0.000365332	GO:0034641	3.07269e-05	4.58734	12.2007	24	2083	cellular nitrogen compound metabolic process
6	0.000365332	GO:1901360	3.07269e-05	4.58734	12.2007	24	2083	organic cyclic compound metabolic process
6	0.000365332	GO:0000967	3.12584e-05	27.4532	0.187433	4	32	rRNA 5'-end processing
6	0.000365332	GO:0034471	3.12584e-05	27.4532	0.187433	4	32	ncRNA 5'-end processing
6	0.000401466	GO:0000966	3.54234e-05	26.5018	0.193291	4	33	RNA 5'-end processing
6	0.000430842	GO:0000463	3.99813e-05	25.6138	0.199148	4	34	maturation of LSU-rRNA from tricistronic rRNA transcript (SSU-rRNA, 5.8S rRNA, LSU-rRNA)
6	0.000430842	GO:0000469	4.03194e-05	15.6973	0.398296	5	68	cleavage involved in rRNA processing
6	0.000510003	GO:0043170	4.90912e-05	5.02911	15.6507	27	2672	macromolecule metabolic process
6	0.000702127	GO:0000470	6.94618e-05	21.935	0.228435	4	39	maturation of LSU-rRNA
6	0.000978925	GO:0090305	9.9463e-05	7.83809	1.13046	7	193	nucleic acid phosphodiester bond hydrolysis
6	0.00100419	GO:0071840	0.000104715	4.1286	13.0149	24	2222	cellular component organization or biogenesis
6	0.00136526	GO:0006807	0.000146017	4.00715	13.2492	24	2262	nitrogen compound metabolic process
6	0.00279311	GO:0009451	0.000306197	9.92424	0.609159	5	104	RNA modification
6	0.0131571	GO:0043414	0.00147754	9.28343	0.503727	4	86	macromolecule methylation
6	0.0135763	GO:0001510	0.00156091	15.0378	0.234292	3	40	RNA methylation
6	0.0246288	GO:0031167	0.00289751	30.0484	0.0820021	2	14	rRNA methylation
6	0.031247	GO:0032259	0.00375966	7.08218	0.65016	4	111	methylation
6	0.0371701	GO:0044237	0.00457172	3.37442	20.6353	28	3523	cellular metabolic process
6	0.0395441	GO:0008033	0.00496945	6.522	0.702875	4	120	tRNA processing
6	0.0409612	GO:0071704	0.00525706	3.31321	20.7758	28	3547	organic substance metabolic process
7	0.000664478	GO:0044283	2.00144e-06	9.14582	1.62141	10	315	small molecule biosynthetic process
7	0.00434187	GO:0006526	2.61559e-05	71.7436	0.0617678	3	12	arginine biosynthetic process
7	0.00436401	GO:0016053	6.01078e-05	8.68893	1.0552	7	205	organic acid biosynthetic process
7	0.00436401	GO:0046394	6.01078e-05	8.68893	1.0552	7	205	carboxylic acid biosynthetic process
7	0.00436401	GO:0006520	6.57231e-05	7.32749	1.46699	8	285	cellular amino acid metabolic process
7	0.0043966	GO:0006525	7.94566e-05	46.0797	0.0875044	3	17	arginine metabolic process
7	0.00562686	GO:0008652	0.000123074	9.3587	0.813277	6	158	cellular amino acid biosynthetic process
7	0.00562686	GO:0009229	0.000152535	207.519	0.0205893	2	4	thiamine diphosphate biosynthetic process
7	0.00562686	GO:0042357	0.000152535	207.519	0.0205893	2	4	thiamine diphosphate metabolic process
7	0.00574852	GO:0019752	0.000173148	5.67197	2.16702	9	421	carboxylic acid metabolic process
7	0.00648051	GO:0043436	0.0002302	5.44311	2.24938	9	437	oxoacid metabolic process
7	0.00648051	GO:0006082	0.000234235	5.42937	2.25453	9	438	organic acid metabolic process
7	0.0104602	GO:0009084	0.000409585	24.7589	0.149272	3	29	glutamine family amino acid biosynthetic process
7	0.0105162	GO:1901566	0.000443456	5.43714	1.93024	8	375	organonitrogen compound biosynthetic process
7	0.0105651	GO:1901607	0.00047734	9.05919	0.674299	5	131	alpha-amino acid biosynthetic process
7	0.0257388	GO:0009110	0.00131795	16.0529	0.221335	3	43	vitamin biosynthetic process
7	0.0257388	GO:0042364	0.00131795	16.0529	0.221335	3	43	water-soluble vitamin biosynthetic process
7	0.0269165	GO:0009228	0.00163553	41.4444	0.0617678	2	12	thiamine biosynthetic process
7	0.0269165	GO:0042724	0.00163553	41.4444	0.0617678	2	12	thiamine-containing compound biosynthetic process
7	0.0269165	GO:0006766	0.0017079	14.583	0.241924	3	47	vitamin metabolic process
7	0.0269165	GO:0006767	0.0017079	14.583	0.241924	3	47	water-soluble vitamin metabolic process
7	0.0269165	GO:0044711	0.00178362	3.57627	4.26713	11	829	single-organism biosynthetic process
7	0.027812	GO:0006772	0.00192674	37.67	0.0669152	2	13	thiamine metabolic process
7	0.0291006	GO:1901605	0.00210366	6.38889	0.936812	5	182	alpha-amino acid metabolic process
7	0.0297564	GO:0042723	0.00224069	34.5247	0.0720625	2	14	thiamine-containing compound metabolic process
7	0.030861	GO:0006865	0.00241683	12.8192	0.272808	3	53	amino acid transport
7	0.03661	GO:0009064	0.00297732	11.8611	0.293397	3	57	glutamine family amino acid metabolic process
7	0.0385494	GO:0006790	0.00336727	7.37613	0.63312	4	123	sulfur compound metabolic process
7	0.0385494	GO:0015711	0.00336727	7.37613	0.63312	4	123	organic anion transport
7	0.0484239	GO:1901564	0.00437565	3.26546	4.05609	10	788	organonitrogen compound metabolic process
8	0.00406258	GO:0010677	1.40574e-05	35.6987	0.156905	4	17	negative regulation of cellular carbohydrate metabolic process
8	0.00406258	GO:0045912	1.40574e-05	35.6987	0.156905	4	17	negative regulation of carbohydrate metabolic process
8	0.0115441	GO:0045721	5.99176e-05	56.898	0.0830671	3	9	negative regulation of gluconeogenesis
8	0.0139902	GO:0010906	9.68181e-05	20.1413	0.249201	4	27	regulation of glucose metabolic process
8	0.0195262	GO:0043255	0.000168912	17.1451	0.28612	4	31	regulation of carbohydrate biosynthetic process
8	0.0240069	GO:0005993	0.000249207	223.24	0.027689	2	3	trehalose catabolic process
8	0.0315095	GO:0006111	0.000381603	26.2276	0.147675	3	16	regulation of gluconeogenesis
8	0.0402789	GO:0010675	0.000557493	12.1579	0.387646	4	42	regulation of cellular carbohydrate metabolic process
8	0.0428362	GO:0006109	0.000667	11.5458	0.406106	4	44	regulation of carbohydrate metabolic process
9	0.0253385	GO:0016192	6.42973e-05	4.28163	3.7737	13	373	vesicle-mediated transport
9	0.0253385	GO:0006914	0.000164353	6.89405	1.19382	7	118	autophagy
9	0.0253385	GO:0000422	0.000185264	16.7608	0.293397	4	29	mitochondrion degradation
9	0.0253385	GO:0009267	0.00020647	8.08382	0.870075	6	86	cellular response to starvation
9	0.0253385	GO:0016236	0.000209756	10.6288	0.556443	5	55	macroautophagy
9	0.0263035	GO:0034727	0.000309724	14.4385	0.333866	4	33	piecemeal microautophagy of nucleus
9	0.0263035	GO:0042594	0.000316992	7.42394	0.940895	6	93	response to starvation
9	0.0263035	GO:0044804	0.000348391	13.9547	0.343983	4	34	nucleophagy
9	0.0373823	GO:0044805	0.000603846	22.0754	0.171991	3	17	late nucleophagy
9	0.0373823	GO:0006810	0.000635229	2.55694	12.7375	24	1259	transport
9	0.0373823	GO:0051179	0.000717432	2.48573	14.4979	26	1433	localization
9	0.0373823	GO:0010324	0.000866478	10.717	0.435037	4	43	membrane invagination
9	0.0373823	GO:0016237	0.000866478	10.717	0.435037	4	43	microautophagy
9	0.0373823	GO:1902534	0.000866478	10.717	0.435037	4	43	single-organism membrane invagination
9	0.0402312	GO:0051234	0.000999118	2.4589	13.1219	24	1297	establishment of localization
9	0.0410125	GO:0051261	0.00114762	17.1574	0.21246	3	21	protein depolymerization
9	0.0410125	GO:0015031	0.00115432	2.96982	5.71619	14	565	protein transport
10	0.000328191	GO:0030041	1.22436e-06	35.6538	0.202343	5	20	actin filament polymerization
10	0.000328191	GO:0008064	2.59645e-06	29.6955	0.232694	5	23	regulation of actin polymerization or depolymerization
10	0.000328191	GO:0008154	2.59645e-06	29.6955	0.232694	5	23	actin polymerization or depolymerization
10	0.000328191	GO:0030832	2.59645e-06	29.6955	0.232694	5	23	regulation of actin filament length
10	0.000328191	GO:0030833	2.59645e-06	29.6955	0.232694	5	23	regulation of actin filament polymerization
10	0.00180394	GO:0006518	1.97241e-05	18.3952	0.343983	5	34	peptide metabolic process
10	0.00180394	GO:0032956	2.28347e-05	17.7788	0.3541	5	35	regulation of actin cytoskeleton organization
10	0.00180394	GO:0032970	2.28347e-05	17.7788	0.3541	5	35	regulation of actin filament-based process
10	0.00212014	GO:0032271	3.01919e-05	16.6617	0.374334	5	37	regulation of protein polymerization
10	0.00499355	GO:0034314	7.90119e-05	51.5833	0.0910543	3	9	Arp2/3 complex-mediated actin nucleation
10	0.00798454	GO:0000001	0.000138971	18.2248	0.273163	4	27	mitochondrion inheritance
10	0.00799928	GO:0048311	0.000160917	17.4623	0.28328	4	28	mitochondrion distribution
10	0.00799928	GO:0032535	0.000192161	10.8477	0.546326	5	54	regulation of cellular component size
10	0.00799928	GO:0090066	0.000192161	10.8477	0.546326	5	54	regulation of anatomical structure size
10	0.00799928	GO:0030838	0.000202514	34.3704	0.121406	3	12	positive regulation of actin filament polymerization
10	0.00799928	GO:0045010	0.000202514	34.3704	0.121406	3	12	actin nucleation
10	0.0108821	GO:0051258	0.000292716	9.8344	0.596912	5	59	protein polymerization
10	0.0144997	GO:0051493	0.000428974	8.99283	0.647497	5	64	regulation of cytoskeleton organization
10	0.0144997	GO:0051646	0.000435908	13.0778	0.364217	4	36	mitochondrion localization
10	0.0156464	GO:0007015	0.000495141	8.69483	0.667732	5	66	actin filament organization
10	0.0183118	GO:0043603	0.000608462	8.28275	0.698083	5	69	cellular amide metabolic process
10	0.0283333	GO:0051654	0.000986284	67.5636	0.0505857	2	5	establishment of mitochondrion localization
10	0.0292553	GO:0055114	0.00106467	3.26587	4.38072	12	433	oxidation-reduction process
10	0.0297086	GO:0006914	0.00112818	5.74055	1.19382	6	118	autophagy
10	0.030237	GO:0043254	0.00119609	7.05385	0.809372	5	80	regulation of protein complex assembly
10	0.0320697	GO:0006749	0.00131932	16.2515	0.222577	3	22	glutathione metabolic process
10	0.0344045	GO:0043043	0.00146981	50.6636	0.0607029	2	6	peptide biosynthetic process
10	0.038581	GO:0032273	0.00170928	14.6984	0.242812	3	24	positive regulation of protein polymerization
10	0.0445534	GO:0046185	0.00204438	40.5236	0.07082	2	7	aldehyde catabolic process
10	0.0492819	GO:0048308	0.00233933	8.01887	0.56656	4	56	organelle inheritance
11	5.62441e-10	GO:0042254	1.12714e-12	10.6939	3.29499	21	364	ribosome biogenesis
11	1.32776e-09	GO:0022613	5.3217e-12	9.32562	4.00106	22	442	ribonucleoprotein complex biogenesis
11	2.05232e-09	GO:0034470	1.23386e-11	9.79523	3.30405	20	365	ncRNA processing
11	2.59854e-08	GO:0034660	2.083e-10	8.2266	3.85623	20	426	ncRNA metabolic process
11	8.29126e-07	GO:0042273	8.30788e-09	15.7762	0.859957	10	95	ribosomal large subunit biogenesis
11	1.34292e-06	GO:0006396	1.61474e-08	6.21567	4.93344	20	545	RNA processing
11	1.96909e-06	GO:0006364	2.76225e-08	8.46048	2.2902	14	253	rRNA processing
11	3.75346e-06	GO:0016072	6.01756e-08	7.90588	2.43504	14	269	rRNA metabolic process
11	6.31424e-06	GO:0010467	1.13884e-07	4.56785	14.7732	33	1632	gene expression
11	1.39974e-05	GO:0009451	2.80509e-07	12.3789	0.941427	9	104	RNA modification
11	3.12257e-05	GO:0042255	6.88343e-07	17.2567	0.525027	7	58	ribosome assembly
11	0.000168087	GO:0006400	4.04216e-06	12.9027	0.678914	7	75	tRNA modification
11	0.000208757	GO:0016070	5.43856e-06	3.68057	12.0756	27	1334	RNA metabolic process
11	0.000468984	GO:0000027	1.31579e-05	20.1196	0.316826	5	35	ribosomal large subunit assembly
11	0.000473496	GO:0042274	1.42333e-05	8.61648	1.14058	8	126	ribosomal small subunit biogenesis
11	0.000579126	GO:0009304	2.08903e-05	31.5915	0.171991	4	19	tRNA transcription
11	0.000579126	GO:0030488	2.08903e-05	31.5915	0.171991	4	19	tRNA methylation
11	0.000579126	GO:0042797	2.08903e-05	31.5915	0.171991	4	19	tRNA transcription from RNA polymerase III promoter
11	0.000676952	GO:0001510	2.57757e-05	17.2298	0.362087	5	40	RNA methylation
11	0.000940578	GO:0030490	3.76985e-05	8.90422	0.950479	7	105	maturation of SSU-rRNA
11	0.00103843	GO:0022618	4.37016e-05	7.2866	1.33067	8	147	ribonucleoprotein complex assembly
11	0.00113991	GO:0044085	5.02565e-05	3.32958	9.57721	22	1058	cellular component biogenesis
11	0.00149045	GO:0071826	6.99395e-05	6.78508	1.42119	8	157	ribonucleoprotein complex subunit organization
11	0.00149045	GO:0043170	7.16849e-05	3.27265	24.1874	38	2672	macromolecule metabolic process
11	0.00158343	GO:0000460	8.4397e-05	9.6614	0.742279	6	82	maturation of 5.8S rRNA
11	0.00158343	GO:0000466	8.4397e-05	9.6614	0.742279	6	82	maturation of 5.8S rRNA from tricistronic rRNA transcript (SSU-rRNA, 5.8S rRNA, LSU-rRNA)
11	0.00158343	GO:0008033	8.88499e-05	7.70113	1.08626	7	120	tRNA processing
11	0.00158343	GO:0070925	8.88499e-05	7.70113	1.08626	7	120	organelle assembly
11	0.00189694	GO:0043414	0.000110243	9.17167	0.778488	6	86	macromolecule methylation
11	0.00201254	GO:0051168	0.000120995	7.30481	1.14058	7	126	nuclear export
11	0.00222934	GO:0006913	0.000138496	6.10909	1.56603	8	173	nucleocytoplasmic transport
11	0.00224821	GO:0051169	0.000144174	6.07117	1.57508	8	174	nuclear transport
11	0.00257877	GO:0090304	0.00017054	2.88322	14.4292	27	1594	nucleic acid metabolic process
11	0.00314453	GO:0006725	0.000220431	2.81612	18.222	31	2013	cellular aromatic compound metabolic process
11	0.00314453	GO:0044260	0.000220558	2.92137	23.1193	36	2554	cellular macromolecule metabolic process
11	0.00352855	GO:0046483	0.000254565	2.7855	18.3488	31	2027	heterocycle metabolic process
11	0.00381815	GO:0006139	0.000283109	2.75816	17.516	30	1935	nucleobase-containing compound metabolic process
11	0.0050935	GO:0000470	0.000387881	13.4906	0.353035	4	39	maturation of LSU-rRNA
11	0.00531158	GO:0006383	0.000428115	13.1135	0.362087	4	40	transcription from RNA polymerase III promoter
11	0.00531158	GO:0034641	0.000445051	2.66718	18.8557	31	2083	cellular nitrogen compound metabolic process
11	0.00531158	GO:1901360	0.000445051	2.66718	18.8557	31	2083	organic cyclic compound metabolic process
11	0.00531158	GO:0032259	0.000447067	6.95619	1.00479	6	111	methylation
11	0.00795876	GO:0006015	0.000789604	75.9184	0.0452609	2	5	5-phosphoribose 1-diphosphate biosynthetic process
11	0.00795876	GO:0046391	0.000789604	75.9184	0.0452609	2	5	5-phosphoribose 1-diphosphate metabolic process
11	0.00795876	GO:0000054	0.000797471	10.9649	0.425453	4	47	ribosomal subunit export from nucleus
11	0.00795876	GO:0033750	0.000797471	10.9649	0.425453	4	47	ribosome localization
11	0.00795876	GO:0033753	0.000797471	10.9649	0.425453	4	47	establishment of ribosome localization
11	0.00795876	GO:0071166	0.000797471	10.9649	0.425453	4	47	ribonucleoprotein complex localization
11	0.00795876	GO:0071426	0.000797471	10.9649	0.425453	4	47	ribonucleoprotein complex export from nucleus
11	0.00795876	GO:0071428	0.000797471	10.9649	0.425453	4	47	rRNA-containing ribonucleoprotein complex export from nucleus
11	0.00883139	GO:0006399	0.000902607	5.12784	1.58413	7	175	tRNA metabolic process
11	0.0104539	GO:0000154	0.00108939	17.3844	0.2082	3	23	rRNA modification
11	0.0151458	GO:0000462	0.00163529	6.55996	0.86901	5	96	maturation of SSU-rRNA from tricistronic rRNA transcript (SSU-rRNA, 5.8S rRNA, LSU-rRNA)
11	0.0151458	GO:0070475	0.00163903	45.5347	0.0633653	2	7	rRNA base methylation
11	0.0159132	GO:0002097	0.00175396	14.4766	0.244409	3	27	tRNA wobble base modification
11	0.0183666	GO:0044238	0.00207042	2.68231	30.9223	41	3416	primary metabolic process
11	0.0183666	GO:0071704	0.00209799	2.76671	32.1081	42	3547	organic substance metabolic process
11	0.0186125	GO:0000480	0.00216337	13.3582	0.262513	3	29	endonucleolytic cleavage in 5'-ETS of tricistronic rRNA transcript (SSU-rRNA, 5.8S rRNA, LSU-rRNA)
11	0.0188637	GO:0006807	0.00223038	2.32882	20.476	31	2262	nitrogen compound metabolic process
11	0.0218532	GO:0000472	0.00262764	12.3996	0.280618	3	31	endonucleolytic cleavage to generate mature 5'-end of SSU-rRNA from (SSU-rRNA, 5.8S rRNA, LSU-rRNA)
11	0.0231881	GO:0000967	0.00288108	11.9698	0.28967	3	32	rRNA 5'-end processing
11	0.0231881	GO:0034471	0.00288108	11.9698	0.28967	3	32	ncRNA 5'-end processing
11	0.0246901	GO:0000966	0.00314911	11.5687	0.298722	3	33	RNA 5'-end processing
11	0.0246901	GO:0000469	0.00316667	7.3391	0.615548	4	68	cleavage involved in rRNA processing
11	0.026347	GO:0000463	0.00343198	11.1935	0.307774	3	34	maturation of LSU-rRNA from tricistronic rRNA transcript (SSU-rRNA, 5.8S rRNA, LSU-rRNA)
11	0.0473152	GO:0000447	0.00625812	8.88462	0.380192	3	42	endonucleolytic cleavage in ITS1 to separate SSU-rRNA from 5.8S rRNA and LSU-rRNA from tricistronic rRNA transcript (SSU-rRNA, 5.8S rRNA, LSU-rRNA)
12	0.00980734	GO:0010646	1.81999e-05	8.31848	1.18033	8	133	regulation of cell communication
12	0.00980734	GO:0006796	2.68327e-05	3.65699	7.8186	20	881	phosphate-containing compound metabolic process
12	0.00993497	GO:0006793	4.07728e-05	3.53499	8.04047	20	906	phosphorus metabolic process
12	0.0131084	GO:0032319	7.55605e-05	50.8541	0.0887469	3	10	regulation of Rho GTPase activity
12	0.0131084	GO:0048583	8.96608e-05	6.54129	1.4732	8	166	regulation of response to stimulus
12	0.0143106	GO:0023051	0.000117461	7.3498	1.13596	7	128	regulation of signaling
12	0.0233427	GO:0035023	0.000223528	32.3385	0.124246	3	14	regulation of Rho protein signal transduction
12	0.0253718	GO:0016241	0.000277667	29.6383	0.13312	3	15	regulation of macroautophagy
12	0.0266933	GO:0030036	0.000328645	7.40279	0.949592	6	107	actin cytoskeleton organization
12	0.030751	GO:0030029	0.000420671	7.04717	0.993965	6	112	actin filament-based process
12	0.0317038	GO:0007154	0.000575419	3.78765	3.53213	11	398	cell communication
12	0.0317038	GO:0010506	0.000576725	22.2128	0.168619	3	19	regulation of autophagy
12	0.0317038	GO:0032101	0.000674272	20.9024	0.177494	3	20	regulation of response to external stimulus
12	0.0317038	GO:0032104	0.000674272	20.9024	0.177494	3	20	regulation of response to extracellular stimulus
12	0.0317038	GO:0032107	0.000674272	20.9024	0.177494	3	20	regulation of response to nutrient levels
12	0.0317038	GO:0009966	0.000693926	6.37179	1.09159	6	123	regulation of signal transduction
12	0.0359192	GO:0009267	0.000910306	7.5487	0.763223	5	86	cellular response to starvation
12	0.0359192	GO:0019637	0.000924702	3.22232	4.98758	13	562	organophosphate metabolic process
12	0.0359192	GO:0080135	0.000936229	10.4688	0.443734	4	50	regulation of cellular response to stress
12	0.0359192	GO:0007010	0.00098274	4.47452	2.09443	8	236	cytoskeleton organization
12	0.0445926	GO:0042594	0.00129664	6.93939	0.825346	5	93	response to starvation
12	0.0445926	GO:0016236	0.00134205	9.43393	0.488108	4	55	macroautophagy
12	0.0487626	GO:0080134	0.00153425	9.07465	0.505857	4	57	regulation of response to stress
13	0.000927668	GO:1901605	1.79118e-06	7.39766	1.87362	11	182	alpha-amino acid metabolic process
13	0.000927668	GO:0019752	3.04641e-06	4.86396	4.33404	16	421	carboxylic acid metabolic process
13	0.000927668	GO:0043436	4.96145e-06	4.66463	4.49876	16	437	oxoacid metabolic process
13	0.000927668	GO:0006082	5.11112e-06	4.65267	4.50905	16	438	organic acid metabolic process
13	0.00296069	GO:0055114	2.06547e-05	4.30455	4.45758	15	433	oxidation-reduction process
13	0.00296069	GO:0006520	2.44685e-05	5.06737	2.93397	12	285	cellular amino acid metabolic process
13	0.00515831	GO:1901607	4.97358e-05	7.09333	1.3486	8	131	alpha-amino acid biosynthetic process
13	0.00988238	GO:0009081	0.000108897	19.5944	0.257366	4	25	branched-chain amino acid metabolic process
13	0.0150411	GO:0008652	0.00018646	5.78773	1.62655	8	158	cellular amino acid biosynthetic process
13	0.0154858	GO:0006549	0.000213303	33.7394	0.123536	3	12	isoleucine metabolic process
13	0.0284829	GO:0009082	0.000431559	25.2909	0.15442	3	15	branched-chain amino acid biosynthetic process
13	0.0373145	GO:0051014	0.000616769	99.5357	0.0411786	2	4	actin filament severing
13	0.0402274	GO:0031505	0.000892942	5.10475	1.57508	7	153	fungal-type cell wall organization
13	0.0402274	GO:0045229	0.000892942	5.10475	1.57508	7	153	external encapsulating structure organization
13	0.0402274	GO:0071555	0.000892942	5.10475	1.57508	7	153	cell wall organization
13	0.0402274	GO:0043648	0.00092553	10.5166	0.44267	4	43	dicarboxylic acid metabolic process
13	0.0402274	GO:0030029	0.000941963	5.95428	1.153	6	112	actin filament-based process
13	0.04098	GO:0016053	0.00107248	4.36873	2.1104	8	205	organic acid biosynthetic process
13	0.04098	GO:0046394	0.00107248	4.36873	2.1104	8	205	carboxylic acid biosynthetic process
13	0.0444155	GO:0044283	0.00122357	3.60041	3.24281	10	315	small molecule biosynthetic process
14	3.95126e-14	GO:0002181	1.1037e-16	41.824	0.797835	15	155	cytoplasmic translation
14	2.91042e-13	GO:0006412	1.62593e-15	25.3366	2.1104	19	410	translation
14	6.63822e-08	GO:0044249	5.56275e-10	17.2271	9.7902	26	1902	cellular biosynthetic process
14	8.0139e-08	GO:1901576	8.95408e-10	16.7263	9.98065	26	1939	organic substance biosynthetic process
14	9.13113e-08	GO:0009058	1.2753e-09	16.36	10.1248	26	1967	biosynthetic process
14	1.45663e-05	GO:0044267	2.44128e-07	7.34426	6.80476	20	1322	cellular protein metabolic process
14	2.43614e-05	GO:0044238	4.76341e-07	Inf	17.5832	29	3416	primary metabolic process
14	2.97406e-05	GO:0019538	6.64594e-07	6.80354	7.20625	20	1400	protein metabolic process
14	4.65139e-05	GO:0044237	1.16935e-06	Inf	18.134	29	3523	cellular metabolic process
14	5.10122e-05	GO:0071704	1.42492e-06	Inf	18.2575	29	3547	organic substance metabolic process
14	7.90136e-05	GO:0046037	2.42779e-06	215.462	0.0308839	3	6	GMP metabolic process
14	0.000176892	GO:0034645	5.92935e-06	5.64214	7.36581	19	1431	cellular macromolecule biosynthetic process
14	0.000182473	GO:0009059	6.62613e-06	5.5891	7.41729	19	1441	macromolecule biosynthetic process
14	0.000390209	GO:0008152	1.52596e-05	Inf	19.8069	29	3848	metabolic process
14	0.0011102	GO:0010467	4.65167e-05	4.70229	8.40043	19	1632	gene expression
14	0.00338021	GO:0009156	0.000161101	17.4243	0.283103	4	55	ribonucleoside monophosphate biosynthetic process
14	0.00338021	GO:0006164	0.000185264	16.7608	0.293397	4	57	purine nucleotide biosynthetic process
14	0.00338021	GO:0042455	0.000185264	16.7608	0.293397	4	57	ribonucleoside biosynthetic process
14	0.00338021	GO:0009124	0.000198281	16.4474	0.298545	4	58	nucleoside monophosphate biosynthetic process
14	0.00338021	GO:0009163	0.000198281	16.4474	0.298545	4	58	nucleoside biosynthetic process
14	0.00338021	GO:0042255	0.000198281	16.4474	0.298545	4	58	ribosome assembly
14	0.00340546	GO:0009161	0.000209274	8.44255	0.895634	6	174	ribonucleoside monophosphate metabolic process
14	0.00357628	GO:0009123	0.000229761	8.28986	0.911076	6	177	nucleoside monophosphate metabolic process
14	0.00359909	GO:0006177	0.000253414	138.321	0.0257366	2	5	GMP biosynthetic process
14	0.00359909	GO:1901659	0.000257023	15.3021	0.319134	4	62	glycosyl compound biosynthetic process
14	0.00359909	GO:1901564	0.000270882	4.39266	4.05609	12	788	organonitrogen compound metabolic process
14	0.00359909	GO:0009165	0.00027144	10.3116	0.597089	5	116	nucleotide biosynthetic process
14	0.00375892	GO:1901293	0.000293994	10.1254	0.607384	5	118	nucleoside phosphate biosynthetic process
14	0.00413996	GO:0009260	0.000346924	14.0749	0.34487	4	67	ribonucleotide biosynthetic process
14	0.00413996	GO:0072522	0.000346924	14.0749	0.34487	4	67	purine-containing compound biosynthetic process
14	0.00437576	GO:1901070	0.000378906	103.722	0.0308839	2	6	guanosine-containing compound biosynthetic process
14	0.00539508	GO:0046390	0.000482241	12.8371	0.375754	4	73	ribose phosphate biosynthetic process
14	0.00779541	GO:0000027	0.000718571	20.095	0.180156	3	35	ribosomal large subunit assembly
14	0.010122	GO:0009127	0.000989582	17.8494	0.200745	3	39	purine nucleoside monophosphate biosynthetic process
14	0.010122	GO:0009168	0.000989582	17.8494	0.200745	3	39	purine ribonucleoside monophosphate biosynthetic process
14	0.0108453	GO:0009126	0.00112089	7.42375	0.813277	5	158	purine nucleoside monophosphate metabolic process
14	0.0108453	GO:0009167	0.00112089	7.42375	0.813277	5	158	purine ribonucleoside monophosphate metabolic process
14	0.0138149	GO:0042451	0.00150498	15.283	0.231629	3	45	purine nucleoside biosynthetic process
14	0.0138149	GO:0046129	0.00150498	15.283	0.231629	3	45	purine ribonucleoside biosynthetic process
14	0.0149622	GO:0009987	0.00167175	Inf	23.2762	29	4522	cellular process
14	0.0149763	GO:0044281	0.00171516	3.46321	4.94657	12	961	small molecule metabolic process
14	0.0202297	GO:1901566	0.00237332	4.52804	1.93024	7	375	organonitrogen compound biosynthetic process
14	0.0212317	GO:0009152	0.00255017	12.5656	0.277955	3	54	purine ribonucleotide biosynthetic process
14	0.0219546	GO:0006163	0.00271615	5.01774	1.45669	6	283	purine nucleotide metabolic process
14	0.0219546	GO:0006520	0.00281422	4.9799	1.46699	6	285	cellular amino acid metabolic process
14	0.0219546	GO:0006414	0.00283037	12.0871	0.28825	3	56	translational elongation
14	0.0219546	GO:0009117	0.00288231	4.36268	1.99716	7	388	nucleotide metabolic process
14	0.0226434	GO:0070925	0.00307944	7.57103	0.617678	4	120	organelle assembly
14	0.0226434	GO:0006753	0.00309924	4.30205	2.0229	7	393	nucleoside phosphate metabolic process
14	0.0227599	GO:0009259	0.00317875	4.85163	1.50302	6	292	ribonucleotide metabolic process
14	0.0251154	GO:0019693	0.00357789	4.72949	1.53905	6	299	ribose phosphate metabolic process
14	0.0254632	GO:0009119	0.00369856	4.69565	1.54934	6	301	ribonucleoside metabolic process
14	0.0274809	GO:0046112	0.00414393	24.3486	0.0977991	2	19	nucleobase biosynthetic process
14	0.0274809	GO:0009116	0.00414516	4.58077	1.58537	6	308	nucleoside metabolic process
14	0.028628	GO:1901657	0.00441786	4.51748	1.60596	6	312	glycosyl compound metabolic process
14	0.028628	GO:0072521	0.00448808	4.50191	1.61111	6	313	purine-containing compound metabolic process
14	0.028628	GO:0019752	0.00455809	3.98957	2.16702	7	421	carboxylic acid metabolic process
14	0.0292643	GO:0055086	0.00474115	3.95858	2.18246	7	424	nucleobase-containing small molecule metabolic process
14	0.0332827	GO:0006450	0.0055447	20.6852	0.113241	2	22	regulation of translational fidelity
14	0.0332827	GO:0043436	0.00560037	3.82928	2.24938	7	437	oxoacid metabolic process
14	0.0332827	GO:0006082	0.00567107	3.81966	2.25453	7	438	organic acid metabolic process
14	0.0367205	GO:0022618	0.00635942	6.11133	0.756656	4	147	ribonucleoprotein complex assembly
14	0.0372256	GO:0090407	0.00655088	4.82489	1.21991	5	237	organophosphate biosynthetic process
14	0.0447894	GO:0071826	0.00800705	5.70144	0.808129	4	157	ribonucleoprotein complex subunit organization
14	0.0475453	GO:0044260	0.00863252	2.69315	13.1463	20	2554	cellular macromolecule metabolic process
15	1.09214e-18	GO:0034470	2.17125e-21	18.8622	3.43362	29	365	ncRNA processing
15	2.65642e-18	GO:0034660	1.05623e-20	17.0784	4.00745	30	426	ncRNA metabolic process
15	2.00853e-14	GO:0042254	1.38467e-16	13.8064	3.42421	25	364	ribosome biogenesis
15	2.00853e-14	GO:0006396	1.59724e-16	11.8609	5.12691	29	545	RNA processing
15	4.56074e-14	GO:0016072	4.53353e-16	15.3256	2.53053	22	269	rRNA metabolic process
15	1.62045e-13	GO:0006364	1.93295e-15	15.1305	2.38001	21	253	rRNA processing
15	9.95335e-13	GO:0022613	1.38516e-14	11.0569	4.15797	25	442	ribonucleoprotein complex biogenesis
15	5.48421e-10	GO:0016070	8.7224e-12	6.98758	12.5492	36	1334	RNA metabolic process
15	1.65789e-09	GO:0006399	2.96641e-11	13.3742	1.64625	15	175	tRNA metabolic process
15	6.08685e-09	GO:0000467	1.27265e-10	77.0553	0.169329	7	18	exonucleolytic trimming to generate mature 3'-end of 5.8S rRNA from tricistronic rRNA transcript (SSU-rRNA, 5.8S rRNA, LSU-rRNA)
15	6.08685e-09	GO:0000460	1.45213e-10	20.3253	0.771388	11	82	maturation of 5.8S rRNA
15	6.08685e-09	GO:0000466	1.45213e-10	20.3253	0.771388	11	82	maturation of 5.8S rRNA from tricistronic rRNA transcript (SSU-rRNA, 5.8S rRNA, LSU-rRNA)
15	7.74082e-09	GO:0000459	2.00061e-10	70.6214	0.178736	7	19	exonucleolytic trimming involved in rRNA processing
15	9.60677e-09	GO:0043634	3.05583e-10	65.1773	0.188143	7	20	polyadenylation-dependent ncRNA catabolic process
15	9.60677e-09	GO:0071029	3.05583e-10	65.1773	0.188143	7	20	nuclear ncRNA surveillance
15	9.60677e-09	GO:0071046	3.05583e-10	65.1773	0.188143	7	20	nuclear polyadenylation-dependent ncRNA catabolic process
15	1.1482e-08	GO:0016075	4.10886e-10	39.5093	0.310437	8	33	rRNA catabolic process
15	1.1482e-08	GO:0071025	4.10886e-10	39.5093	0.310437	8	33	RNA surveillance
15	1.2048e-08	GO:0070651	4.55094e-10	60.5109	0.197551	7	21	nonfunctional rRNA decay
15	1.56989e-08	GO:0031125	6.62694e-10	56.4667	0.206958	7	22	rRNA 3'-end processing
15	1.56989e-08	GO:0043633	6.62694e-10	56.4667	0.206958	7	22	polyadenylation-dependent RNA catabolic process
15	1.56989e-08	GO:0034661	6.86631e-10	36.5695	0.329251	8	35	ncRNA catabolic process
15	1.98225e-08	GO:0070481	9.45805e-10	52.928	0.216365	7	23	nuclear-transcribed mRNA catabolic process, non-stop decay
15	1.98225e-08	GO:0090503	9.45805e-10	52.928	0.216365	7	23	RNA phosphodiester bond hydrolysis, exonucleolytic
15	4.17005e-08	GO:0090304	2.07259e-09	5.4681	14.995	36	1594	nucleic acid metabolic process
15	4.36764e-08	GO:0071042	2.43129e-09	79.0355	0.141108	6	15	nuclear polyadenylation-dependent mRNA catabolic process
15	4.36764e-08	GO:0071047	2.43129e-09	79.0355	0.141108	6	15	polyadenylation-dependent mRNA catabolic process
15	4.36764e-08	GO:0071051	2.43129e-09	79.0355	0.141108	6	15	polyadenylation-dependent snoRNA 3'-end processing
15	6.47565e-08	GO:0016078	3.86222e-09	71.1191	0.150515	6	16	tRNA catabolic process
15	6.47565e-08	GO:0071038	3.86222e-09	71.1191	0.150515	6	16	nuclear polyadenylation-dependent tRNA catabolic process
15	6.79668e-08	GO:0010467	4.18881e-09	5.28748	15.3525	36	1632	gene expression
15	8.76722e-08	GO:0034427	5.92615e-09	64.6422	0.159922	6	17	nuclear-transcribed mRNA catabolic process, exonucleolytic, 3'-5'
15	8.76722e-08	GO:0043928	5.92615e-09	64.6422	0.159922	6	17	exonucleolytic nuclear-transcribed mRNA catabolic process involved in deadenylation-dependent decay
15	8.76722e-08	GO:0070478	5.92615e-09	64.6422	0.159922	6	17	nuclear-transcribed mRNA catabolic process, 3'-5' exonucleolytic nonsense-mediated decay
15	1.07337e-07	GO:0071027	7.46881e-09	36.7732	0.282215	7	30	nuclear RNA surveillance
15	1.1998e-07	GO:0000291	8.8256e-09	59.2447	0.169329	6	18	nuclear-transcribed mRNA catabolic process, exonucleolytic
15	1.1998e-07	GO:0071035	8.8256e-09	59.2447	0.169329	6	18	nuclear polyadenylation-dependent rRNA catabolic process
15	1.21539e-07	GO:0000469	9.18184e-09	19.1441	0.639688	9	68	cleavage involved in rRNA processing
15	1.94679e-07	GO:0090305	1.50944e-08	9.75181	1.81558	13	193	nucleic acid phosphodiester bond hydrolysis
15	2.32441e-07	GO:0090501	1.84843e-08	14.3507	0.93131	10	99	RNA phosphodiester bond hydrolysis
15	9.34976e-07	GO:0043144	7.62107e-08	24.8267	0.385694	7	41	snoRNA processing
15	1.52253e-06	GO:0043628	1.2713e-07	22.8014	0.413916	7	44	ncRNA 3'-end processing
15	1.94991e-06	GO:0031126	1.66692e-07	32.2573	0.263401	6	28	snoRNA 3'-end processing
15	2.3343e-06	GO:0016074	2.04193e-07	21.0799	0.442137	7	47	snoRNA metabolic process
15	3.56378e-06	GO:0000184	3.18827e-07	28.3711	0.291622	6	31	nuclear-transcribed mRNA catabolic process, nonsense-mediated decay
15	4.52246e-06	GO:0044260	4.13585e-07	4.66481	24.0259	42	2554	cellular macromolecule metabolic process
15	5.52235e-06	GO:0044085	5.16005e-07	4.24469	9.95279	26	1058	cellular component biogenesis
15	5.98074e-06	GO:0006139	5.70727e-07	4.10594	18.2029	36	1935	nucleobase-containing compound metabolic process
15	1.13919e-05	GO:0034641	1.10974e-06	3.99545	19.5951	37	2083	cellular nitrogen compound metabolic process
15	1.35374e-05	GO:0008033	1.34567e-06	10.0799	1.12886	9	120	tRNA processing
15	1.67591e-05	GO:0006725	1.69924e-06	3.86039	18.9366	36	2013	cellular aromatic compound metabolic process
15	1.79968e-05	GO:0043170	1.8605e-06	4.2842	25.136	42	2672	macromolecule metabolic process
15	1.9124e-05	GO:0006401	2.03031e-06	9.55245	1.1853	9	126	RNA catabolic process
15	1.9124e-05	GO:0046483	2.05307e-06	3.81836	19.0683	36	2027	heterocycle metabolic process
15	2.71412e-05	GO:0006807	2.96772e-06	3.82392	21.279	38	2262	nitrogen compound metabolic process
15	2.83653e-05	GO:0000956	3.15797e-06	10.7253	0.93131	8	99	nuclear-transcribed mRNA catabolic process
15	3.4936e-05	GO:0006402	3.95895e-06	10.3773	0.959531	8	102	mRNA catabolic process
15	3.7213e-05	GO:1901360	4.29097e-06	3.65597	19.5951	36	2083	organic cyclic compound metabolic process
15	5.75878e-05	GO:0000288	6.75483e-06	15.705	0.479766	6	51	nuclear-transcribed mRNA catabolic process, deadenylation-dependent decay
15	0.000149245	GO:0031123	1.78026e-05	10.0801	0.846645	7	90	RNA 3'-end processing
15	0.000157356	GO:0042274	1.90829e-05	8.23051	1.1853	8	126	ribosomal small subunit biogenesis
15	0.000206058	GO:0042273	2.53988e-05	9.49876	0.893681	7	95	ribosomal large subunit biogenesis
15	0.000388674	GO:0030490	4.86809e-05	8.51398	0.987753	7	105	maturation of SSU-rRNA
15	0.000499585	GO:0006400	6.35655e-05	10.198	0.705538	6	75	tRNA modification
15	0.000690861	GO:0034655	8.92763e-05	4.42831	3.36777	12	358	nucleobase-containing compound catabolic process
15	0.00093745	GO:0034475	0.000123005	41.7975	0.103479	3	11	U4 snRNA 3'-end processing
15	0.001129	GO:0019439	0.000150384	4.17033	3.55591	12	378	aromatic compound catabolic process
15	0.00122937	GO:0044270	0.000166197	4.12208	3.59354	12	382	cellular nitrogen compound catabolic process
15	0.00124195	GO:0046700	0.000170366	4.11018	3.60295	12	383	heterocycle catabolic process
15	0.00141794	GO:1901361	0.000197327	4.04011	3.65939	12	389	organic cyclic compound catabolic process
15	0.0017831	GO:0000462	0.00025169	7.78865	0.903088	6	96	maturation of SSU-rRNA from tricistronic rRNA transcript (SSU-rRNA, 5.8S rRNA, LSU-rRNA)
15	0.00259075	GO:0044238	0.000370844	3.20272	32.1349	44	3416	primary metabolic process
15	0.00268019	GO:0009451	0.000388974	7.14242	0.978346	6	104	RNA modification
15	0.00274473	GO:0034472	0.000403798	25.6985	0.150515	3	16	snRNA 3'-end processing
15	0.00301808	GO:0000470	0.000450012	12.9353	0.36688	4	39	maturation of LSU-rRNA
15	0.00320831	GO:0016180	0.000487074	23.8586	0.159922	3	17	snRNA processing
15	0.00320831	GO:0008152	0.000491133	3.66833	36.1988	47	3848	metabolic process
15	0.00331963	GO:0034473	0.000514773	109.392	0.0376287	2	4	U1 snRNA 3'-end processing
15	0.00391747	GO:0044265	0.000615269	3.73179	3.5465	11	377	cellular macromolecule catabolic process
15	0.00425319	GO:0009304	0.000684908	20.8687	0.178736	3	19	tRNA transcription
15	0.00425319	GO:0042797	0.000684908	20.8687	0.178736	3	19	tRNA transcription from RNA polymerase III promoter
15	0.0058244	GO:0043632	0.00095158	4.48033	2.07898	8	221	modification-dependent macromolecule catabolic process
15	0.0058244	GO:0044237	0.000961083	2.95385	33.1415	44	3523	cellular metabolic process
15	0.00638937	GO:0071028	0.00106701	17.5642	0.206958	3	22	nuclear mRNA surveillance
15	0.00662248	GO:0009057	0.00111911	3.44797	3.8099	11	405	macromolecule catabolic process
15	0.0069023	GO:0071704	0.00118012	2.90012	33.3672	44	3547	organic substance metabolic process
15	0.00853213	GO:0016071	0.00147574	3.80096	2.76571	9	294	mRNA metabolic process
15	0.00892917	GO:0016073	0.00156216	15.1609	0.235179	3	25	snRNA metabolic process
15	0.00999972	GO:0071031	0.00176933	43.7333	0.0658502	2	7	nuclear mRNA surveillance of mRNA 3'-end processing
15	0.0165645	GO:0018202	0.00299676	31.2269	0.0846645	2	9	peptidyl-histidine modification
15	0.0165645	GO:0034476	0.00299676	31.2269	0.0846645	2	9	U5 snRNA 3'-end processing
15	0.0203575	GO:0071039	0.00372343	27.3186	0.0940717	2	10	nuclear polyadenylation-dependent CUT catabolic process
15	0.0207097	GO:0000463	0.00382903	10.7419	0.319844	3	34	maturation of LSU-rRNA from tricistronic rRNA transcript (SSU-rRNA, 5.8S rRNA, LSU-rRNA)
15	0.0285686	GO:0071034	0.00539565	21.8471	0.112886	2	12	CUT catabolic process
15	0.0285686	GO:0071043	0.00539565	21.8471	0.112886	2	12	CUT metabolic process
15	0.0318366	GO:0006383	0.00607618	8.99027	0.376287	3	40	transcription from RNA polymerase III promoter
15	0.046958	GO:0000054	0.00952229	7.55045	0.442137	3	47	ribosomal subunit export from nucleus
15	0.046958	GO:0033750	0.00952229	7.55045	0.442137	3	47	ribosome localization
15	0.046958	GO:0033753	0.00952229	7.55045	0.442137	3	47	establishment of ribosome localization
15	0.046958	GO:0071166	0.00952229	7.55045	0.442137	3	47	ribonucleoprotein complex localization
15	0.046958	GO:0071426	0.00952229	7.55045	0.442137	3	47	ribonucleoprotein complex export from nucleus
15	0.046958	GO:0071428	0.00952229	7.55045	0.442137	3	47	rRNA-containing ribonucleoprotein complex export from nucleus
16	0.0149957	GO:0006637	4.33401e-05	25.7407	0.205893	4	20	acyl-CoA metabolic process
16	0.0149957	GO:0035383	4.33401e-05	25.7407	0.205893	4	20	thioester metabolic process
16	0.0240287	GO:0006104	0.000104171	Inf	0.0205893	2	2	succinyl-CoA metabolic process
17	0.039885	GO:0009272	6.47484e-05	14.1744	0.440185	5	80	fungal-type cell wall biogenesis
17	0.0453554	GO:0042546	0.000147258	11.7799	0.522719	5	95	cell wall biogenesis
18	1.05758e-28	GO:0042254	3.19509e-31	69.9927	2.45509	31	364	ribosome biogenesis
18	3.52182e-27	GO:0034470	2.12799e-29	58.8918	2.46184	30	365	ncRNA processing
18	8.87477e-27	GO:0006364	8.0436e-29	58.3226	1.70643	27	253	rRNA processing
18	1.24616e-26	GO:0022613	1.50593e-28	55.869	2.98119	31	442	ribonucleoprotein complex biogenesis
18	2.95211e-26	GO:0016072	4.45937e-28	54.3043	1.81434	27	269	rRNA metabolic process
18	1.32472e-25	GO:0034660	2.4013e-27	49.2424	2.87327	30	426	ncRNA metabolic process
18	1.94222e-22	GO:0006396	4.10741e-24	36.9976	3.6759	30	545	RNA processing
18	2.82165e-15	GO:0044085	6.81969e-17	19.7022	7.13596	31	1058	cellular component biogenesis
18	5.41254e-13	GO:0042273	1.47169e-14	34.9668	0.640753	13	95	ribosomal large subunit biogenesis
18	2.15313e-12	GO:0016070	6.50494e-14	14.5908	8.99752	31	1334	RNA metabolic process
18	4.13937e-12	GO:0010467	1.37562e-13	16.4979	11.0075	33	1632	gene expression
18	1.53996e-11	GO:0000462	5.58294e-13	30.2857	0.647497	12	96	maturation of SSU-rRNA from tricistronic rRNA transcript (SSU-rRNA, 5.8S rRNA, LSU-rRNA)
18	1.60964e-11	GO:0042274	6.32186e-13	25.2315	0.84984	13	126	ribosomal small subunit biogenesis
18	3.9663e-11	GO:0030490	1.67759e-12	27.3102	0.7082	12	105	maturation of SSU-rRNA
18	5.65005e-11	GO:0000460	2.73114e-12	31.7032	0.553071	11	82	maturation of 5.8S rRNA
18	5.65005e-11	GO:0000466	2.73114e-12	31.7032	0.553071	11	82	maturation of 5.8S rRNA from tricistronic rRNA transcript (SSU-rRNA, 5.8S rRNA, LSU-rRNA)
18	2.20605e-10	GO:0090304	1.13301e-11	11.427	10.7512	31	1594	nucleic acid metabolic process
18	7.16257e-09	GO:0000469	3.89506e-10	29.1251	0.458644	9	68	cleavage involved in rRNA processing
18	4.70511e-08	GO:0006139	2.70082e-09	8.58733	13.0511	31	1935	nucleobase-containing compound metabolic process
18	1.27196e-07	GO:0006725	8.05633e-09	8.0751	13.5772	31	2013	cellular aromatic compound metabolic process
18	1.27196e-07	GO:0000447	8.06983e-09	35.8774	0.28328	7	42	endonucleolytic cleavage in ITS1 to separate SSU-rRNA from 5.8S rRNA and LSU-rRNA from tricistronic rRNA transcript (SSU-rRNA, 5.8S rRNA, LSU-rRNA)
18	1.46685e-07	GO:0046483	9.74942e-09	7.9874	13.6716	31	2027	heterocycle metabolic process
18	1.70257e-07	GO:0090501	1.18306e-08	18.9862	0.667732	9	99	RNA phosphodiester bond hydrolysis
18	2.07909e-07	GO:0000478	1.57031e-08	32.1745	0.310259	7	46	endonucleolytic cleavage involved in rRNA processing
18	2.07909e-07	GO:0000479	1.57031e-08	32.1745	0.310259	7	46	endonucleolytic cleavage of tricistronic rRNA transcript (SSU-rRNA, 5.8S rRNA, LSU-rRNA)
18	2.52331e-07	GO:0034641	2.05829e-08	7.64857	14.0493	31	2083	cellular nitrogen compound metabolic process
18	2.52331e-07	GO:1901360	2.05829e-08	7.64857	14.0493	31	2083	organic cyclic compound metabolic process
18	5.67614e-07	GO:0000967	4.97305e-08	40.1683	0.215832	6	32	rRNA 5'-end processing
18	5.67614e-07	GO:0034471	4.97305e-08	40.1683	0.215832	6	32	ncRNA 5'-end processing
18	6.67352e-07	GO:0000966	6.04851e-08	38.6736	0.222577	6	33	RNA 5'-end processing
18	1.22798e-06	GO:0044260	1.16807e-07	8.05038	17.2261	33	2554	cellular macromolecule metabolic process
18	1.22798e-06	GO:0071840	1.18717e-07	6.88238	14.9869	31	2222	cellular component organization or biogenesis
18	1.92224e-06	GO:0006807	1.91643e-07	6.67958	15.2567	31	2262	nitrogen compound metabolic process
18	3.36449e-06	GO:0090502	3.45597e-07	19.5181	0.478878	7	71	RNA phosphodiester bond hydrolysis, endonucleolytic
18	4.11731e-06	GO:0043170	4.35365e-07	7.3953	18.022	33	2672	macromolecule metabolic process
18	4.42051e-06	GO:0000054	5.47556e-07	25.404	0.317004	6	47	ribosomal subunit export from nucleus
18	4.42051e-06	GO:0033750	5.47556e-07	25.404	0.317004	6	47	ribosome localization
18	4.42051e-06	GO:0033753	5.47556e-07	25.404	0.317004	6	47	establishment of ribosome localization
18	4.42051e-06	GO:0071166	5.47556e-07	25.404	0.317004	6	47	ribonucleoprotein complex localization
18	4.42051e-06	GO:0071426	5.47556e-07	25.404	0.317004	6	47	ribonucleoprotein complex export from nucleus
18	4.42051e-06	GO:0071428	5.47556e-07	25.404	0.317004	6	47	rRNA-containing ribonucleoprotein complex export from nucleus
18	8.84505e-06	GO:0000480	1.12233e-06	35.1768	0.195598	5	29	endonucleolytic cleavage in 5'-ETS of tricistronic rRNA transcript (SSU-rRNA, 5.8S rRNA, LSU-rRNA)
18	1.22404e-05	GO:0000472	1.59014e-06	32.4592	0.209088	5	31	endonucleolytic cleavage to generate mature 5'-end of SSU-rRNA from (SSU-rRNA, 5.8S rRNA, LSU-rRNA)
18	1.93042e-05	GO:0000463	2.56612e-06	29.0857	0.229322	5	34	maturation of LSU-rRNA from tricistronic rRNA transcript (SSU-rRNA, 5.8S rRNA, LSU-rRNA)
18	2.73248e-05	GO:0090305	3.71485e-06	9.12819	1.30174	9	193	nucleic acid phosphodiester bond hydrolysis
18	3.72825e-05	GO:0000470	5.18125e-06	24.7861	0.263046	5	39	maturation of LSU-rRNA
18	0.000109105	GO:1902626	1.54922e-05	95.8457	0.0539581	3	8	assembly of large subunit precursor of preribosome
18	0.000115774	GO:0051168	1.6789e-05	10.3928	0.84984	7	126	nuclear export
18	0.000488791	GO:0051656	7.23588e-05	10.0993	0.728435	6	108	establishment of organelle localization
18	0.000851527	GO:0006913	0.00012863	7.38632	1.16684	7	173	nucleocytoplasmic transport
18	0.00086558	GO:0051169	0.000133367	7.34074	1.17359	7	174	nuclear transport
18	0.00241868	GO:0051640	0.000380348	7.30714	0.984736	6	146	organelle localization
18	0.00241868	GO:0044238	0.000392731	4.31741	23.0401	33	3416	primary metabolic process
18	0.00241868	GO:0022618	0.000394589	7.25399	0.99148	6	147	ribonucleoprotein complex assembly
18	0.00337789	GO:0071826	0.000561281	6.76118	1.05893	6	157	ribonucleoprotein complex subunit organization
18	0.00437753	GO:0000055	0.00074061	19.9	0.182109	3	27	ribosomal large subunit export from nucleus
18	0.00505702	GO:0044237	0.000870847	3.98269	23.7618	33	3523	cellular metabolic process
18	0.00590809	GO:0071704	0.00103525	3.91042	23.9237	33	3547	organic substance metabolic process
18	0.0123781	GO:0008152	0.00220637	3.97142	25.9539	34	3848	metabolic process
18	0.0154574	GO:0045943	0.00280195	31.0333	0.0809372	2	12	positive regulation of transcription from RNA polymerase I promoter
18	0.0367145	GO:0042255	0.00676612	8.63532	0.391196	3	58	ribosome assembly
18	0.0370242	GO:0000459	0.00704691	18.232	0.128151	2	19	exonucleolytic trimming involved in rRNA processing
18	0.0370242	GO:0030488	0.00704691	18.232	0.128151	2	19	tRNA methylation
18	0.0391019	GO:0006267	0.00779676	17.216	0.134895	2	20	pre-replicative complex assembly involved in nuclear cell cycle DNA replication
18	0.0391019	GO:0036388	0.00779676	17.216	0.134895	2	20	pre-replicative complex assembly
18	0.0391019	GO:1902299	0.00779676	17.216	0.134895	2	20	pre-replicative complex assembly involved in cell cycle DNA replication
19	5.72486e-05	GO:0016070	6.05165e-08	3.56155	18.2318	40	1334	RNA metabolic process
19	0.000146199	GO:0090304	3.09089e-07	3.26655	21.7852	43	1594	nucleic acid metabolic process
19	0.000626914	GO:0010467	1.9881e-06	2.99396	22.3046	42	1632	gene expression
19	0.000757299	GO:0006139	4.01516e-06	2.88133	26.4457	46	1935	nucleobase-containing compound metabolic process
19	0.000757299	GO:0006725	4.7156e-06	2.8616	27.5117	47	2013	cellular aromatic compound metabolic process
19	0.000757299	GO:0034641	4.80316e-06	2.86463	28.4684	48	2083	cellular nitrogen compound metabolic process
19	0.000792649	GO:0046483	5.86527e-06	2.83029	27.7031	47	2027	heterocycle metabolic process
19	0.000803638	GO:0006400	6.79609e-06	9.50032	1.02503	8	75	tRNA modification
19	0.00101405	GO:0006259	9.6474e-06	3.64466	6.94285	20	508	DNA metabolic process
19	0.00129316	GO:1901360	1.36698e-05	2.70935	28.4684	47	2083	organic cyclic compound metabolic process
19	0.00183315	GO:0006399	2.13157e-05	5.48069	2.39173	11	175	tRNA metabolic process
19	0.00187242	GO:0006807	2.37516e-05	2.64437	30.9148	49	2262	nitrogen compound metabolic process
19	0.00207529	GO:0034654	2.9378e-05	2.89732	12.3003	27	900	nucleobase-containing compound biosynthetic process
19	0.00207529	GO:0008033	3.18937e-05	6.49364	1.64004	9	120	tRNA processing
19	0.00207529	GO:0019438	3.49972e-05	2.82475	13.1613	28	963	aromatic compound biosynthetic process
19	0.00207529	GO:0006351	3.51e-05	3.00849	10.2639	24	751	transcription, DNA-templated
19	0.00218167	GO:0032774	3.92055e-05	2.98484	10.3323	24	756	RNA biosynthetic process
19	0.00250502	GO:0018130	4.76643e-05	2.76761	13.38	28	979	heterocycle biosynthetic process
19	0.0025124	GO:0044271	5.04605e-05	2.75711	13.421	28	982	cellular nitrogen compound biosynthetic process
19	0.00357053	GO:0009451	7.54868e-05	6.59541	1.42137	8	104	RNA modification
19	0.00418579	GO:0006396	9.29192e-05	3.13324	7.44853	19	545	RNA processing
19	0.00446438	GO:1901362	0.000105089	2.62317	13.9677	28	1022	organic cyclic compound biosynthetic process
19	0.00446438	GO:0043170	0.000108542	2.47731	36.5183	53	2672	macromolecule metabolic process
19	0.00630845	GO:0044260	0.000160045	2.39334	34.9056	51	2554	cellular macromolecule metabolic process
19	0.00903909	GO:0006366	0.000238877	3.05952	6.66951	17	488	transcription from RNA polymerase II promoter
19	0.00995229	GO:0006355	0.000284051	2.7168	9.49858	21	695	regulation of transcription, DNA-templated
19	0.00995229	GO:2001141	0.000284051	2.7168	9.49858	21	695	regulation of RNA biosynthetic process
19	0.0119162	GO:0034470	0.000352701	3.29598	4.98846	14	365	ncRNA processing
19	0.0129538	GO:0051252	0.000397104	2.64074	9.73092	21	712	regulation of RNA metabolic process
19	0.016236	GO:0031126	0.000514883	12.6324	0.382677	4	28	snoRNA 3'-end processing
19	0.0177384	GO:2000112	0.000582727	2.46756	11.494	23	841	regulation of cellular macromolecule biosynthetic process
19	0.0177384	GO:0010556	0.000624071	2.45348	11.5486	23	845	regulation of macromolecule biosynthetic process
19	0.0177384	GO:0043412	0.000645556	2.48675	10.8243	22	792	macromolecule modification
19	0.0177384	GO:0010468	0.000656754	2.44301	11.5896	23	848	regulation of gene expression
19	0.0177384	GO:0006270	0.00065845	8.14125	0.710685	5	52	DNA replication initiation
19	0.0177384	GO:0071027	0.000675033	11.6565	0.410011	4	30	nuclear RNA surveillance
19	0.0223691	GO:0071025	0.000977143	10.445	0.451012	4	33	RNA surveillance
19	0.0223691	GO:0071042	0.000992403	18.7331	0.205005	3	15	nuclear polyadenylation-dependent mRNA catabolic process
19	0.0223691	GO:0071047	0.000992403	18.7331	0.205005	3	15	polyadenylation-dependent mRNA catabolic process
19	0.0223691	GO:0071051	0.000992403	18.7331	0.205005	3	15	polyadenylation-dependent snoRNA 3'-end processing
19	0.0223691	GO:0009889	0.000993132	2.35863	11.9313	23	873	regulation of biosynthetic process
19	0.0223691	GO:0031326	0.000993132	2.35863	11.9313	23	873	regulation of cellular biosynthetic process
19	0.0260033	GO:0016078	0.00120946	17.289	0.218672	3	16	tRNA catabolic process
19	0.0260033	GO:0071038	0.00120946	17.289	0.218672	3	16	nuclear polyadenylation-dependent tRNA catabolic process
19	0.0274216	GO:0071824	0.00130441	4.17932	2.15939	8	158	protein-DNA complex subunit organization
19	0.0275883	GO:0031123	0.0013415	5.50604	1.23003	6	90	RNA 3'-end processing
19	0.027633	GO:0019219	0.00137288	2.32736	11.4393	22	837	regulation of nucleobase-containing compound metabolic process
19	0.0280015	GO:0051028	0.0014208	5.44027	1.2437	6	91	mRNA transport
19	0.0313913	GO:0034660	0.00163327	2.77508	5.82215	14	426	ncRNA metabolic process
19	0.0313913	GO:0051171	0.00165916	2.28779	11.6033	22	849	regulation of nitrogen compound metabolic process
19	0.0376923	GO:0006261	0.00203204	4.3456	1.80405	7	132	DNA-dependent DNA replication
19	0.040507	GO:0043144	0.0022266	8.17475	0.560348	4	41	snoRNA processing
19	0.0406876	GO:0043634	0.0023672	13.2114	0.27334	3	20	polyadenylation-dependent ncRNA catabolic process
19	0.0406876	GO:0071029	0.0023672	13.2114	0.27334	3	20	nuclear ncRNA surveillance
19	0.0406876	GO:0071046	0.0023672	13.2114	0.27334	3	20	nuclear polyadenylation-dependent ncRNA catabolic process
19	0.0406876	GO:0006260	0.00240857	3.76532	2.37806	8	174	DNA replication
19	0.0435345	GO:0060255	0.00263181	2.13604	13.6124	24	996	regulation of macromolecule metabolic process
19	0.0435345	GO:0006617	0.00266914	37.02	0.0820021	2	6	SRP-dependent cotranslational protein targeting to membrane, signal sequence recognition
19	0.0464003	GO:0043628	0.00289389	7.55753	0.601349	4	44	ncRNA 3'-end processing
19	0.0486284	GO:0043633	0.00313566	11.8165	0.300674	3	22	polyadenylation-dependent RNA catabolic process
19	0.0486284	GO:0071028	0.00313566	11.8165	0.300674	3	22	nuclear mRNA surveillance
20	3.70212e-10	GO:0044283	2.27509e-12	20.4077	1.5655	15	315	small molecule biosynthetic process
20	3.70212e-10	GO:0016053	3.11092e-12	24.4382	1.01881	13	205	organic acid biosynthetic process
20	3.70212e-10	GO:0046394	3.11092e-12	24.4382	1.01881	13	205	carboxylic acid biosynthetic process
20	3.70212e-10	GO:0008652	3.21924e-12	28.0479	0.785233	12	158	cellular amino acid biosynthetic process
20	2.63475e-09	GO:1901566	2.86385e-11	16.8141	1.86368	15	375	organonitrogen compound biosynthetic process
20	1.15549e-08	GO:0019752	1.50716e-10	14.7783	2.0923	15	421	carboxylic acid metabolic process
20	1.34724e-08	GO:0006520	2.05015e-10	16.9956	1.4164	13	285	cellular amino acid metabolic process
20	1.35426e-08	GO:0043436	2.56486e-10	14.1743	2.17181	15	437	oxoacid metabolic process
20	1.35426e-08	GO:0006082	2.64965e-10	14.138	2.17678	15	438	organic acid metabolic process
20	1.38509e-08	GO:1901607	3.01106e-10	25.1837	0.651047	10	131	alpha-amino acid biosynthetic process
20	1.64746e-08	GO:1901605	3.93959e-10	20.5659	0.904508	11	182	alpha-amino acid metabolic process
20	4.17474e-06	GO:1901564	1.08906e-07	8.34888	3.91622	16	788	organonitrogen compound metabolic process
20	8.87512e-06	GO:0044281	2.50819e-07	7.63232	4.776	17	961	small molecule metabolic process
20	1.11228e-05	GO:0009073	3.3852e-07	103.648	0.0646077	4	13	aromatic amino acid family biosynthetic process
20	1.1863e-05	GO:0000162	4.38417e-07	672.6	0.0198793	3	4	tryptophan biosynthetic process
20	1.1863e-05	GO:0042435	4.38417e-07	672.6	0.0198793	3	4	indole-containing compound biosynthetic process
20	1.1863e-05	GO:0046219	4.38417e-07	672.6	0.0198793	3	4	indolalkylamine biosynthetic process
20	4.24821e-05	GO:0044711	1.66234e-06	6.79267	4.11999	15	829	single-organism biosynthetic process
20	0.000132666	GO:0009072	5.74862e-06	44.3254	0.124246	4	25	aromatic amino acid family metabolic process
20	0.000132666	GO:0009309	6.05651e-06	134.424	0.0397586	3	8	amine biosynthetic process
20	0.000132666	GO:0042401	6.05651e-06	134.424	0.0397586	3	8	cellular biogenic amine biosynthetic process
20	0.000636059	GO:0009085	3.04202e-05	67.152	0.0646077	3	13	lysine biosynthetic process
20	0.000657422	GO:0044272	3.42378e-05	16.4771	0.387646	5	78	sulfur compound biosynthetic process
20	0.000657422	GO:0006553	3.85878e-05	61.0364	0.0695776	3	14	lysine metabolic process
20	0.000657422	GO:0006568	3.85878e-05	61.0364	0.0695776	3	14	tryptophan metabolic process
20	0.000657422	GO:0006586	3.85878e-05	61.0364	0.0695776	3	14	indolalkylamine metabolic process
20	0.000657422	GO:0042430	3.85878e-05	61.0364	0.0695776	3	14	indole-containing compound metabolic process
20	0.00213834	GO:0009067	0.00013016	18.52	0.268371	4	54	aspartate family amino acid biosynthetic process
20	0.0024674	GO:0009308	0.000160917	17.4623	0.28328	4	57	amine metabolic process
20	0.0024674	GO:0044106	0.000160917	17.4623	0.28328	4	57	cellular amine metabolic process
20	0.00398231	GO:0009066	0.000268373	15.1503	0.323039	4	65	aspartate family amino acid metabolic process
20	0.00431745	GO:0006790	0.000300345	10.1105	0.611289	5	123	sulfur compound metabolic process
20	0.00463867	GO:0008614	0.000352942	107.731	0.029819	2	6	pyridoxine metabolic process
20	0.00463867	GO:0008615	0.000352942	107.731	0.029819	2	6	pyridoxine biosynthetic process
20	0.00463867	GO:0042819	0.000352942	107.731	0.029819	2	6	vitamin B6 biosynthetic process
20	0.00483211	GO:0009058	0.000378165	3.96429	9.77565	19	1967	biosynthetic process
20	0.00612422	GO:0042816	0.0004926	86.1692	0.0347888	2	7	vitamin B6 metabolic process
20	0.00649181	GO:1901362	0.00053628	3.94853	5.07916	13	1022	organic cyclic compound biosynthetic process
20	0.0106737	GO:0044249	0.000904942	3.55605	9.45261	18	1902	cellular biosynthetic process
20	0.0126473	GO:1901576	0.00117156	3.45289	9.63649	18	1939	organic substance biosynthetic process
20	0.0126473	GO:0006576	0.0011879	16.698	0.213703	3	43	cellular biogenic amine metabolic process
20	0.0126473	GO:0009110	0.0011879	16.698	0.213703	3	43	vitamin biosynthetic process
20	0.0126473	GO:0042364	0.0011879	16.698	0.213703	3	43	water-soluble vitamin biosynthetic process
20	0.0126473	GO:0019438	0.00120974	3.67114	4.78594	12	963	aromatic compound biosynthetic process
20	0.0130268	GO:0019878	0.00127436	47.8376	0.0546681	2	11	lysine biosynthetic process via aminoadipic acid
20	0.0140563	GO:0018130	0.00140563	3.59798	4.86546	12	979	heterocycle biosynthetic process
20	0.0141698	GO:0009228	0.00152454	43.0462	0.0596379	2	12	thiamine biosynthetic process
20	0.0141698	GO:0042724	0.00152454	43.0462	0.0596379	2	12	thiamine-containing compound biosynthetic process
20	0.0141698	GO:0006766	0.00154019	15.1691	0.233582	3	47	vitamin metabolic process
20	0.0141698	GO:0006767	0.00154019	15.1691	0.233582	3	47	water-soluble vitamin metabolic process
20	0.016201	GO:0006772	0.00179619	39.1259	0.0646077	2	13	thiamine metabolic process
20	0.0184807	GO:0042723	0.00208913	35.859	0.0695776	2	14	thiamine-containing compound metabolic process
20	0.0233341	GO:0009064	0.00268849	12.3378	0.28328	3	57	glutamine family amino acid metabolic process
20	0.028087	GO:0044710	0.00329717	3.04901	10.4317	18	2099	single-organism metabolic process
20	0.041224	GO:0044763	0.00492896	3.45863	16.0177	23	3223	single-organism cellular process
20	0.041986	GO:0044271	0.00511134	3.08869	4.88037	11	982	cellular nitrogen compound biosynthetic process
20	0.0455962	GO:0006541	0.00564996	20.4579	0.114306	2	23	glutamine metabolic process
21	0.00176885	GO:0006361	2.94809e-06	341.694	0.0369187	3	4	transcription initiation from RNA polymerase I promoter
21	0.00357576	GO:0010467	1.32945e-05	3.38781	15.0628	30	1632	gene expression
21	0.00357576	GO:0006396	1.78788e-05	4.24533	5.03017	16	545	RNA processing
21	0.00384635	GO:0022613	3.0001e-05	4.43655	4.07952	14	442	ribonucleoprotein complex biogenesis
21	0.00384635	GO:0008380	3.20529e-05	7.62517	1.2737	8	138	RNA splicing
21	0.00409119	GO:0000245	5.02021e-05	24.3991	0.212283	4	23	spliceosomal complex assembly
21	0.00409119	GO:0022618	5.05204e-05	7.11969	1.35676	8	147	ribonucleoprotein complex assembly
21	0.00409119	GO:0000398	5.79044e-05	8.27465	1.01526	7	110	mRNA splicing, via spliceosome
21	0.00409119	GO:0000377	6.13678e-05	8.19359	1.02449	7	111	RNA splicing, via transesterification reactions with bulged adenosine as nucleophile
21	0.00484346	GO:0071826	8.07244e-05	6.62965	1.44906	8	157	ribonucleoprotein complex subunit organization
21	0.00494595	GO:0000375	9.06758e-05	7.66707	1.0891	7	118	RNA splicing, via transesterification reactions
21	0.00497591	GO:0016070	9.95182e-05	3.02252	12.3124	25	1334	RNA metabolic process
21	0.00736653	GO:0006139	0.000159608	2.85159	17.8594	31	1935	nucleobase-containing compound metabolic process
21	0.0098163	GO:0000348	0.000249207	223.24	0.027689	2	3	mRNA branch site recognition
21	0.0098163	GO:0090304	0.000260215	2.7672	14.7121	27	1594	nucleic acid metabolic process
21	0.0098163	GO:0034641	0.000261768	2.75456	19.2254	32	2083	cellular nitrogen compound metabolic process
21	0.0127331	GO:0006725	0.000360771	2.68127	18.5793	31	2013	cellular aromatic compound metabolic process
21	0.013839	GO:0046483	0.000415171	2.65211	18.7086	31	2027	heterocycle metabolic process
21	0.020448	GO:0042790	0.000647519	21.2985	0.175364	3	19	transcription of nuclear large rRNA transcript from RNA polymerase I promoter
21	0.0214147	GO:1901360	0.000715611	2.53945	19.2254	31	2083	organic cyclic compound metabolic process
21	0.0214147	GO:0000393	0.000756839	20.042	0.184594	3	20	spliceosomal conformational changes to generate catalytic conformation
21	0.0214147	GO:0006397	0.000811103	4.60549	2.03053	8	220	mRNA processing
21	0.0214147	GO:0000244	0.000820895	74.3867	0.0461484	2	5	spliceosomal tri-snRNP complex assembly
21	0.0291229	GO:0043170	0.00116492	2.51461	24.6617	36	2672	macromolecule metabolic process
21	0.0307822	GO:0016071	0.00128259	3.89009	2.71353	9	294	mRNA metabolic process
21	0.0328128	GO:0006807	0.00142189	2.40502	20.8775	32	2262	nitrogen compound metabolic process
21	0.0378573	GO:0000387	0.00170358	44.616	0.0646077	2	7	spliceosomal snRNP assembly
22	3.52131e-40	GO:0002181	1.93479e-42	1155.52	0.770323	27	155	cytoplasmic translation
22	5.17178e-31	GO:0006412	5.68328e-33	Inf	2.03763	28	410	translation
22	1.14471e-16	GO:0044267	1.88689e-18	Inf	6.57011	28	1322	cellular protein metabolic process
22	4.34386e-16	GO:0019538	9.54694e-18	Inf	6.95776	28	1400	protein metabolic process
22	6.45452e-16	GO:0034645	1.77322e-17	Inf	7.11182	28	1431	cellular macromolecule biosynthetic process
22	6.54893e-16	GO:0009059	2.15899e-17	Inf	7.16152	28	1441	macromolecule biosynthetic process
22	1.88926e-14	GO:0010467	7.26638e-16	Inf	8.11076	28	1632	gene expression
22	1.24297e-12	GO:0044249	5.46359e-14	Inf	9.45261	28	1902	cellular biosynthetic process
22	1.90219e-12	GO:1901576	9.40645e-14	Inf	9.63649	28	1939	organic substance biosynthetic process
22	2.56482e-12	GO:0009058	1.40924e-13	Inf	9.77565	28	1967	biosynthetic process
22	3.08245e-10	GO:0042254	1.86302e-11	17.3804	1.80902	15	364	ribosome biogenesis
22	3.34873e-09	GO:0044260	2.20795e-10	Inf	12.6929	28	2554	cellular macromolecule metabolic process
22	4.22142e-09	GO:0022613	3.0153e-10	13.9948	2.19666	15	442	ribonucleoprotein complex biogenesis
22	1.02336e-08	GO:0043170	7.87199e-10	Inf	13.2794	28	2672	macromolecule metabolic process
22	3.50625e-06	GO:0042255	2.88976e-07	29.1294	0.28825	6	58	ribosome assembly
22	8.96559e-06	GO:0044238	7.88184e-07	Inf	16.9769	28	3416	primary metabolic process
22	1.44006e-05	GO:0006407	1.42423e-06	66.5714	0.0894569	4	18	rRNA export from nucleus
22	1.44006e-05	GO:0051029	1.42423e-06	66.5714	0.0894569	4	18	rRNA transport
22	1.79666e-05	GO:0044237	1.87564e-06	Inf	17.5087	28	3523	cellular metabolic process
22	1.91221e-05	GO:0006364	2.10133e-06	10.4094	1.25737	9	253	rRNA processing
22	1.96733e-05	GO:0071704	2.26999e-06	Inf	17.628	28	3547	organic substance metabolic process
22	2.89553e-05	GO:0016072	3.50009e-06	9.73968	1.33688	9	269	rRNA metabolic process
22	4.60684e-05	GO:0000462	5.82183e-06	16.7152	0.477103	6	96	maturation of SSU-rRNA from tricistronic rRNA transcript (SSU-rRNA, 5.8S rRNA, LSU-rRNA)
22	5.06512e-05	GO:0006414	6.67928e-06	23.6786	0.27831	5	56	translational elongation
22	7.13702e-05	GO:0030490	9.8036e-06	15.1708	0.521832	6	105	maturation of SSU-rRNA
22	0.000148047	GO:0070925	2.11495e-05	13.1388	0.596379	6	120	organelle assembly
22	0.000150952	GO:0008152	2.2394e-05	Inf	19.1239	28	3848	metabolic process
22	0.000175366	GO:0042274	2.7943e-05	12.4682	0.626198	6	126	ribosomal small subunit biogenesis
22	0.000175366	GO:0051168	2.7943e-05	12.4682	0.626198	6	126	nuclear export
22	0.000224902	GO:0044085	3.70717e-05	5.04794	5.25808	15	1058	cellular component biogenesis
22	0.000244979	GO:0034470	4.17271e-05	6.98551	1.81399	9	365	ncRNA processing
22	0.000335401	GO:0000028	5.89715e-05	51.6277	0.0795172	3	16	ribosomal small subunit assembly
22	0.000368271	GO:0022618	6.67744e-05	10.5706	0.730564	6	147	ribonucleoprotein complex assembly
22	0.000516227	GO:0071826	9.64381e-05	9.8525	0.780263	6	157	ribonucleoprotein complex subunit organization
22	0.000718139	GO:0034660	0.000139931	5.89436	2.11715	9	426	ncRNA metabolic process
22	0.000718139	GO:0000461	0.000142049	215.538	0.0198793	2	4	endonucleolytic cleavage to generate mature 3'-end of SSU-rRNA from (SSU-rRNA, 5.8S rRNA, LSU-rRNA)
22	0.000781925	GO:0006450	0.000158963	35.2863	0.109336	3	22	regulation of translational fidelity
22	0.000790169	GO:0006913	0.00016498	8.88242	0.85978	6	173	nucleocytoplasmic transport
22	0.000794697	GO:0051169	0.000170292	8.82792	0.86475	6	174	nuclear transport
22	0.00107389	GO:0051083	0.000236021	143.667	0.0248491	2	5	'de novo' cotranslational protein folding
22	0.00163572	GO:0006448	0.000368487	25.7538	0.144125	3	29	regulation of translational elongation
22	0.00280359	GO:0000027	0.000646983	20.9025	0.173944	3	35	ribosomal large subunit assembly
22	0.00355228	GO:0042149	0.000839275	61.5275	0.0447284	2	9	cellular response to glucose starvation
22	0.00360628	GO:0006396	0.000890533	4.48056	2.70856	9	545	RNA processing
22	0.00360628	GO:0006405	0.000891662	10.8255	0.442315	4	89	RNA export from nucleus
22	0.00413801	GO:0006452	0.00104587	53.8269	0.0496983	2	10	translational frameshifting
22	0.00441068	GO:0042273	0.00113902	10.1007	0.472133	4	95	ribosomal large subunit biogenesis
22	0.00483195	GO:0006458	0.00127436	47.8376	0.0546681	2	11	'de novo' protein folding
22	0.00774583	GO:0009987	0.00208541	Inf	22.4736	28	4522	cellular process
22	0.0102269	GO:0050658	0.00286577	7.75141	0.606319	4	122	RNA transport
22	0.0102269	GO:0051236	0.00286577	7.75141	0.606319	4	122	establishment of RNA localization
22	0.01064	GO:0050657	0.00304001	7.61944	0.616258	4	124	nucleic acid transport
22	0.0153432	GO:0006403	0.00446807	6.80597	0.685836	4	138	RNA localization
22	0.01744	GO:0031125	0.00517451	21.4846	0.109336	2	22	rRNA 3'-end processing
22	0.0203519	GO:0015931	0.00615031	6.18934	0.750444	4	151	nucleobase-containing compound transport
23	4.10858e-21	GO:0022613	9.23277e-24	24.4002	3.68726	31	442	ribonucleoprotein complex biogenesis
23	3.94088e-17	GO:0042254	1.77118e-19	19.2271	3.03656	26	364	ribosome biogenesis
23	2.07671e-10	GO:0044085	1.40003e-12	8.60273	8.82606	31	1058	cellular component biogenesis
23	1.75647e-09	GO:0010467	1.57885e-11	8.18387	13.6145	36	1632	gene expression
23	2.4478e-09	GO:0006413	2.75034e-11	30.5461	0.49219	10	59	translational initiation
23	2.58744e-09	GO:0034660	3.48869e-11	9.45265	3.55378	20	426	ncRNA metabolic process
23	1.28274e-08	GO:0034470	2.15577e-10	9.37295	3.04491	18	365	ncRNA processing
23	1.28274e-08	GO:0071826	2.30604e-10	14.4524	1.30973	13	157	ribonucleoprotein complex subunit organization
23	4.12957e-08	GO:0006364	8.35195e-10	10.5351	2.11058	15	253	rRNA processing
23	8.75376e-08	GO:0016072	1.96714e-09	9.8419	2.24405	15	269	rRNA metabolic process
23	8.25397e-07	GO:0022618	2.04031e-08	12.2469	1.2263	11	147	ribonucleoprotein complex assembly
23	2.28004e-06	GO:0001731	6.14842e-08	73.7831	0.116791	5	14	formation of translation preinitiation complex
23	4.49587e-06	GO:0006396	1.3134e-07	5.95956	4.5465	18	545	RNA processing
23	2.82721e-05	GO:0042273	8.89458e-07	12.9679	0.79251	8	95	ribosomal large subunit biogenesis
23	6.78273e-05	GO:0006446	2.28631e-06	30.1136	0.22524	5	27	regulation of translational initiation
23	7.6196e-05	GO:0016070	2.73963e-06	4.05031	11.1285	26	1334	RNA metabolic process
23	9.04689e-05	GO:0006412	3.45612e-06	5.56122	3.42031	14	410	translation
23	0.000112035	GO:0071840	4.53174e-06	4.06293	18.5364	34	2222	cellular component organization or biogenesis
23	0.000115747	GO:0006417	4.94199e-06	10.1197	0.992723	8	119	regulation of translation
23	0.000230035	GO:0043170	1.03387e-05	4.14512	22.2904	37	2672	macromolecule metabolic process
23	0.000249802	GO:0044260	1.17884e-05	3.98888	21.306	36	2554	cellular macromolecule metabolic process
23	0.000410277	GO:0010608	2.02833e-05	8.22172	1.20128	8	144	posttranscriptional regulation of gene expression
23	0.000568888	GO:0006139	3.28322e-05	3.41084	16.1422	30	1935	nucleobase-containing compound metabolic process
23	0.000568888	GO:0000154	3.35261e-05	27.2607	0.191871	4	23	rRNA modification
23	0.000568888	GO:0000054	3.8352e-05	15.7171	0.392084	5	47	ribosomal subunit export from nucleus
23	0.000568888	GO:0033750	3.8352e-05	15.7171	0.392084	5	47	ribosome localization
23	0.000568888	GO:0033753	3.8352e-05	15.7171	0.392084	5	47	establishment of ribosome localization
23	0.000568888	GO:0071166	3.8352e-05	15.7171	0.392084	5	47	ribonucleoprotein complex localization
23	0.000568888	GO:0071426	3.8352e-05	15.7171	0.392084	5	47	ribonucleoprotein complex export from nucleus
23	0.000568888	GO:0071428	3.8352e-05	15.7171	0.392084	5	47	rRNA-containing ribonucleoprotein complex export from nucleus
23	0.00093078	GO:0000055	6.48409e-05	22.5035	0.22524	4	27	ribosomal large subunit export from nucleus
23	0.000984403	GO:0042274	7.07885e-05	8.04118	1.05112	7	126	ribosomal small subunit biogenesis
23	0.00104053	GO:0006725	7.7163e-05	3.20726	16.7929	30	2013	cellular aromatic compound metabolic process
23	0.00111891	GO:0090304	8.54898e-05	3.17341	13.2975	26	1594	nucleic acid metabolic process
23	0.00113728	GO:0046483	8.94491e-05	3.17241	16.9097	30	2027	heterocycle metabolic process
23	0.00191102	GO:0034641	0.000158894	3.03774	17.3768	30	2083	cellular nitrogen compound metabolic process
23	0.00191102	GO:1901360	0.000158894	3.03774	17.3768	30	2083	organic cyclic compound metabolic process
23	0.00192249	GO:0000463	0.000164168	17.231	0.283635	4	34	maturation of LSU-rRNA from tricistronic rRNA transcript (SSU-rRNA, 5.8S rRNA, LSU-rRNA)
23	0.00211935	GO:0001522	0.000185741	34.562	0.116791	3	14	pseudouridine synthesis
23	0.00215383	GO:0009451	0.000198962	8.19662	0.86759	6	104	RNA modification
23	0.00215383	GO:0002183	0.000203283	248.267	0.0250266	2	3	cytoplasmic translational initiation
23	0.00215383	GO:0002188	0.000203283	248.267	0.0250266	2	3	translation reinitiation
23	0.0029226	GO:0000470	0.000282408	14.7561	0.325346	4	39	maturation of LSU-rRNA
23	0.00399908	GO:0001732	0.000404401	124.111	0.0333688	2	4	formation of translation initiation complex
23	0.00399908	GO:0031118	0.000404401	124.111	0.0333688	2	4	rRNA pseudouridine synthesis
23	0.00445469	GO:0009304	0.000480185	23.7401	0.158502	3	19	tRNA transcription
23	0.00445469	GO:0042797	0.000480185	23.7401	0.158502	3	19	tRNA transcription from RNA polymerase III promoter
23	0.00445469	GO:0032268	0.000480506	5.05199	1.88534	8	226	regulation of cellular protein metabolic process
23	0.00478737	GO:0006399	0.00054431	5.64479	1.45989	7	175	tRNA metabolic process
23	0.00478737	GO:0000460	0.000548664	8.51886	0.684061	5	82	maturation of 5.8S rRNA
23	0.00478737	GO:0000466	0.000548664	8.51886	0.684061	5	82	maturation of 5.8S rRNA from tricistronic rRNA transcript (SSU-rRNA, 5.8S rRNA, LSU-rRNA)
23	0.00481421	GO:0051168	0.000562559	6.66707	1.05112	6	126	nuclear export
23	0.0058566	GO:0051246	0.000697528	4.75613	1.99379	8	239	regulation of protein metabolic process
23	0.00678429	GO:0044238	0.000823262	3.19033	28.497	39	3416	primary metabolic process
23	0.0068364	GO:0006807	0.000844948	2.65259	18.8701	30	2262	nitrogen compound metabolic process
23	0.00780917	GO:0031120	0.00100028	62.0333	0.0500532	2	6	snRNA pseudouridine synthesis
23	0.00780917	GO:0040031	0.00100028	62.0333	0.0500532	2	6	snRNA modification
23	0.00844311	GO:0016073	0.00110045	17.2469	0.208555	3	25	snRNA metabolic process
23	0.00849774	GO:0000462	0.00112667	7.18995	0.800852	5	96	maturation of SSU-rRNA from tricistronic rRNA transcript (SSU-rRNA, 5.8S rRNA, LSU-rRNA)
23	0.00852644	GO:0043933	0.00114963	3.05119	5.80618	14	696	macromolecular complex subunit organization
23	0.00935857	GO:0042255	0.00129739	9.53144	0.483848	4	58	ribosome assembly
23	0.00935857	GO:0034622	0.00130389	3.42182	3.9125	11	469	cellular macromolecular complex assembly
23	0.0118884	GO:0030490	0.00168308	6.53214	0.875932	5	105	maturation of SSU-rRNA
23	0.0128451	GO:1902626	0.00184739	41.3407	0.0667377	2	8	assembly of large subunit precursor of preribosome
23	0.0129271	GO:0051656	0.00190708	6.33842	0.900958	5	108	establishment of organelle localization
23	0.0129271	GO:0044237	0.00191727	2.94263	29.3896	39	3523	cellular metabolic process
23	0.0152809	GO:0071704	0.00230072	2.88915	29.5898	39	3547	organic substance metabolic process
23	0.0189883	GO:0006913	0.00290159	4.74953	1.4432	6	173	nucleocytoplasmic transport
23	0.0192399	GO:0051169	0.00298644	4.72038	1.45154	6	174	nuclear transport
23	0.0192399	GO:0070925	0.0030265	5.6646	1.00106	5	120	organelle assembly
23	0.0241041	GO:0065003	0.00384582	2.93996	4.47977	11	537	macromolecular complex assembly
23	0.026347	GO:0032988	0.00426289	24.7867	0.100106	2	12	ribonucleoprotein complex disassembly
23	0.0264021	GO:0006383	0.00433114	10.2273	0.333688	3	40	transcription from RNA polymerase III promoter
23	0.0349717	GO:0031167	0.00581552	20.6481	0.116791	2	14	rRNA methylation
23	0.0413716	GO:0051640	0.00697275	4.59811	1.21796	5	146	organelle localization
23	0.0416493	GO:0008152	0.00711313	2.66957	32.1008	40	3848	metabolic process
23	0.0428614	GO:0034645	0.00741647	2.1923	11.9377	20	1431	cellular macromolecule biosynthetic process
23	0.0459222	GO:0009059	0.00804929	2.17166	12.0211	20	1441	macromolecule biosynthetic process
24	0.00136161	GO:0070887	1.72675e-06	5.32128	3.61235	15	318	cellular response to chemical stimulus
24	0.00136161	GO:0090293	3.02244e-06	61.8222	0.113596	4	10	nitrogen catabolite regulation of transcription
24	0.00157754	GO:0071417	7.00352e-06	46.35	0.136315	4	12	cellular response to organonitrogen compound
24	0.00157754	GO:1901699	7.00352e-06	46.35	0.136315	4	12	cellular response to nitrogen compound
24	0.00282672	GO:0006808	1.88239e-05	33.6909	0.170394	4	15	regulation of nitrogen utilization
24	0.00282672	GO:0071495	1.88239e-05	33.6909	0.170394	4	15	cellular response to endogenous stimulus
24	0.00307421	GO:0001080	2.7296e-05	91.2623	0.0681576	3	6	nitrogen catabolite activation of transcription from RNA polymerase II promoter
24	0.00307421	GO:0090294	2.7296e-05	91.2623	0.0681576	3	6	nitrogen catabolite activation of transcription
24	0.00325408	GO:0051716	3.25047e-05	3.13408	10.4395	24	919	cellular response to stimulus
24	0.00334757	GO:0042221	3.7154e-05	4.02155	4.64608	15	409	response to chemical
24	0.00387856	GO:0010243	5.16567e-05	24.6889	0.215832	4	19	response to organonitrogen compound
24	0.00387856	GO:1901698	5.16567e-05	24.6889	0.215832	4	19	response to nitrogen compound
24	0.00504652	GO:0001079	7.51936e-05	54.7377	0.0908768	3	8	nitrogen catabolite regulation of transcription from RNA polymerase II promoter
24	0.00504652	GO:0019740	7.84143e-05	21.7765	0.238552	4	21	nitrogen utilization
24	0.00570787	GO:0009719	9.50256e-05	20.563	0.249911	4	22	response to endogenous stimulus
24	0.0106858	GO:0031670	0.00018976	10.8928	0.545261	5	48	cellular response to nutrient
24	0.0122292	GO:0007584	0.00023074	10.4049	0.56798	5	50	response to nutrient
24	0.0195047	GO:0071310	0.000389661	5.12677	1.80618	8	159	cellular response to organic substance
24	0.0285084	GO:0006357	0.000622791	3.28576	4.70288	13	414	regulation of transcription from RNA polymerase II promoter
24	0.0285084	GO:0050896	0.000632816	2.49158	12.5524	24	1105	response to stimulus
24	0.0339484	GO:0031669	0.000807044	5.17979	1.54491	7	136	cellular response to nutrient levels
24	0.0339484	GO:0031146	0.00084866	19.5176	0.193113	3	17	SCF-dependent proteasomal ubiquitin-dependent protein catabolic process
24	0.0339484	GO:0048518	0.000866607	3.03125	5.50941	14	485	positive regulation of biological process
24	0.0347733	GO:0010557	0.000986928	3.4508	3.71459	11	327	positive regulation of macromolecule biosynthetic process
24	0.0347733	GO:0010604	0.000990484	3.26212	4.31665	12	380	positive regulation of macromolecule metabolic process
24	0.0347733	GO:0031668	0.00104204	4.94412	1.61306	7	142	cellular response to extracellular stimulus
24	0.0347733	GO:0071496	0.00104204	4.94412	1.61306	7	142	cellular response to external stimulus
24	0.0349451	GO:0031667	0.00108597	4.90686	1.62442	7	143	response to nutrient levels
24	0.0388831	GO:0009891	0.00129466	3.32774	3.83955	11	338	positive regulation of biosynthetic process
24	0.0388831	GO:0031328	0.00129466	3.32774	3.83955	11	338	positive regulation of cellular biosynthetic process
24	0.0392838	GO:0009991	0.00138115	4.69434	1.69258	7	149	response to extracellular stimulus
24	0.0392838	GO:0010033	0.00144677	4.13518	2.20376	8	194	response to organic substance
24	0.0392838	GO:0007154	0.00148241	3.09924	4.52112	12	398	cell communication
24	0.0392838	GO:0031325	0.00148241	3.09924	4.52112	12	398	positive regulation of cellular metabolic process
24	0.0404359	GO:0010821	0.00160693	15.1694	0.238552	3	21	regulation of mitochondrion organization
24	0.0404359	GO:0009893	0.00161564	3.06509	4.56656	12	402	positive regulation of metabolic process
24	0.0407229	GO:0009605	0.0016723	4.53049	1.74938	7	154	response to external stimulus
24	0.045172	GO:0048522	0.00190514	2.87242	5.30493	13	467	positive regulation of cellular process
25	4.20771e-06	GO:0006338	7.89253e-09	19.7349	0.633475	9	83	chromatin remodeling
25	4.20771e-06	GO:0051276	1.08167e-08	7.73068	3.4574	17	453	chromosome organization
25	1.08988e-05	GO:0016568	4.20264e-08	10.1703	1.65619	12	217	chromatin modification
25	2.52553e-05	GO:0006337	1.62309e-07	56.4575	0.13738	5	18	nucleosome disassembly
25	2.52553e-05	GO:0031498	1.62309e-07	56.4575	0.13738	5	18	chromatin disassembly
25	2.84019e-05	GO:0032986	2.19038e-07	52.4154	0.145012	5	19	protein-DNA complex disassembly
25	3.43508e-05	GO:0006325	3.09068e-07	8.33975	1.98438	12	260	chromatin organization
25	0.00014155	GO:0015931	1.45553e-06	10.1576	1.15247	9	151	nucleobase-containing compound transport
25	0.000179323	GO:0006368	2.07443e-06	14.4966	0.618211	7	81	transcription elongation from RNA polymerase II promoter
25	0.000322785	GO:0010468	4.29367e-06	4.54755	6.47213	19	848	regulation of gene expression
25	0.000322785	GO:0006354	4.56379e-06	12.7477	0.694533	7	91	DNA-templated transcription, elongation
25	0.000326952	GO:0006355	5.46321e-06	4.73797	5.3044	17	695	regulation of transcription, DNA-templated
25	0.000326952	GO:2001141	5.46321e-06	4.73797	5.3044	17	695	regulation of RNA biosynthetic process
25	0.000370427	GO:0043044	7.41838e-06	22.8577	0.282393	5	37	ATP-dependent chromatin remodeling
25	0.000370427	GO:0006403	7.43797e-06	9.60176	1.05325	8	138	RNA localization
25	0.000370427	GO:0051252	7.61804e-06	4.60609	5.43415	17	712	regulation of RNA metabolic process
25	0.000378129	GO:0006366	8.26246e-06	5.21155	3.72453	14	488	transcription from RNA polymerase II promoter
25	0.000458441	GO:0006333	1.06066e-05	14.4612	0.518992	6	68	chromatin assembly or disassembly
25	0.000581904	GO:0034728	1.48013e-05	13.5749	0.549521	6	72	nucleosome organization
25	0.000581904	GO:0006351	1.57318e-05	4.32661	5.73181	17	751	transcription, DNA-templated
25	0.000581904	GO:0019219	1.59616e-05	4.19516	6.38818	18	837	regulation of nucleobase-containing compound metabolic process
25	0.000581904	GO:2000112	1.70739e-05	4.17128	6.41871	18	841	regulation of cellular macromolecule biosynthetic process
25	0.000581904	GO:0032774	1.72028e-05	4.29291	5.76997	17	756	RNA biosynthetic process
25	0.000591794	GO:0010556	1.82559e-05	4.14762	6.44924	18	845	regulation of macromolecule biosynthetic process
25	0.000607193	GO:0051171	1.95114e-05	4.12419	6.47977	18	849	regulation of nitrogen compound metabolic process
25	0.000830683	GO:0009889	2.88283e-05	3.98821	6.66294	18	873	regulation of biosynthetic process
25	0.000830683	GO:0031326	2.88283e-05	3.98821	6.66294	18	873	regulation of cellular biosynthetic process
25	0.000850484	GO:0050658	3.17018e-05	9.25894	0.931132	7	122	RNA transport
25	0.000850484	GO:0051236	3.17018e-05	9.25894	0.931132	7	122	establishment of RNA localization
25	0.000913513	GO:0050657	3.52255e-05	9.09734	0.946397	7	124	nucleic acid transport
25	0.00117174	GO:0060255	4.66888e-05	3.73874	7.6017	19	996	regulation of macromolecule metabolic process
25	0.00137862	GO:0051028	5.67043e-05	10.5043	0.694533	6	91	mRNA transport
25	0.0015288	GO:0006259	6.48462e-05	4.46114	3.87717	13	508	DNA metabolic process
25	0.00186337	GO:0019222	8.19158e-05	3.49857	8.64732	20	1133	regulation of metabolic process
25	0.00186337	GO:0071705	8.38277e-05	5.90184	1.90043	9	249	nitrogen compound transport
25	0.00233199	GO:0006342	0.000113902	7.46146	1.1372	7	149	chromatin silencing
25	0.00233199	GO:0040029	0.000113902	7.46146	1.1372	7	149	regulation of gene expression, epigenetic
25	0.00233199	GO:0045814	0.000113902	7.46146	1.1372	7	149	negative regulation of gene expression, epigenetic
25	0.00255314	GO:0090304	0.000132342	3.23513	12.1658	24	1594	nucleic acid metabolic process
25	0.00255314	GO:0080090	0.000132447	3.41176	8.18175	19	1072	regulation of primary metabolic process
25	0.00255314	GO:0016458	0.000134549	7.25171	1.16773	7	153	gene silencing
25	0.00282808	GO:0031323	0.000152673	3.3683	8.26571	19	1083	regulation of cellular metabolic process
25	0.00302794	GO:0034654	0.000167354	3.48619	6.86901	17	900	nucleobase-containing compound biosynthetic process
25	0.00341224	GO:0043241	0.000195482	10.8484	0.549521	5	72	protein complex disassembly
25	0.00341224	GO:0006357	0.000197366	4.42525	3.15974	11	414	regulation of transcription from RNA polymerase II promoter
25	0.00393124	GO:0033036	0.000232438	3.46768	6.35002	16	832	macromolecule localization
25	0.00432741	GO:1902680	0.000261424	5.0209	2.20572	9	289	positive regulation of RNA biosynthetic process
25	0.00438064	GO:0016070	0.000270271	3.11009	10.1814	21	1334	RNA metabolic process
25	0.00496515	GO:0051254	0.000312715	4.89199	2.25914	9	296	positive regulation of RNA metabolic process
25	0.00551991	GO:1902589	0.00035475	3.23929	7.29641	17	956	single-organism organelle organization
25	0.00580403	GO:0032984	0.000381278	9.29993	0.633475	5	83	macromolecular complex disassembly
25	0.00580403	GO:0019438	0.00038793	3.21048	7.34984	17	963	aromatic compound biosynthetic process
25	0.00696091	GO:0018130	0.000474201	3.14621	7.47196	17	979	heterocycle biosynthetic process
25	0.00701233	GO:0044271	0.000492129	3.1344	7.49485	17	982	cellular nitrogen compound biosynthetic process
25	0.00701233	GO:0045935	0.00049573	4.5718	2.40415	9	315	positive regulation of nucleobase-containing compound metabolic process
25	0.00725363	GO:0022411	0.000526964	8.62625	0.679269	5	89	cellular component disassembly
25	0.00725363	GO:0051173	0.000531436	4.52484	2.42705	9	318	positive regulation of nitrogen compound metabolic process
25	0.00773028	GO:0010833	0.000576516	21.9947	0.167909	3	22	telomere maintenance via telomere lengthening
25	0.00773028	GO:0065007	0.000586229	2.84762	13.2953	24	1742	biological regulation
25	0.00778641	GO:0045893	0.000606478	4.90373	1.96148	8	257	positive regulation of transcription, DNA-templated
25	0.00778641	GO:0030466	0.000610503	11.844	0.396876	4	52	chromatin silencing at silent mating-type cassette
25	0.00780956	GO:0010628	0.000622356	4.8832	1.96912	8	258	positive regulation of gene expression
25	0.00784135	GO:0045892	0.00063857	4.86283	1.97675	8	259	negative regulation of transcription, DNA-templated
25	0.00784135	GO:0010557	0.000651541	4.38929	2.49574	9	327	positive regulation of macromolecule biosynthetic process
25	0.00784135	GO:1902679	0.000655126	4.84263	1.98438	8	260	negative regulation of RNA biosynthetic process
25	0.00812521	GO:0051253	0.000689286	4.8027	1.99965	8	262	negative regulation of RNA metabolic process
25	0.00841724	GO:0010629	0.000724878	4.76339	2.01491	8	264	negative regulation of gene expression
25	0.00859174	GO:0034645	0.000750949	2.83046	10.9217	21	1431	cellular macromolecule biosynthetic process
25	0.00895895	GO:1901362	0.00079456	2.98362	7.80014	17	1022	organic cyclic compound biosynthetic process
25	0.00895942	GO:0009891	0.000827881	4.23368	2.57969	9	338	positive regulation of biosynthetic process
25	0.00895942	GO:0031328	0.000827881	4.23368	2.57969	9	338	positive regulation of cellular biosynthetic process
25	0.00895942	GO:0009059	0.000829149	2.80381	10.998	21	1441	macromolecule biosynthetic process
25	0.00934635	GO:0043170	0.000876971	2.88559	20.3933	31	2672	macromolecule metabolic process
25	0.0105954	GO:0044260	0.00100778	2.80416	19.4927	30	2554	cellular macromolecule metabolic process
25	0.0107659	GO:0045944	0.00103785	5.05743	1.6333	7	214	positive regulation of transcription from RNA polymerase II promoter
25	0.0115606	GO:0071824	0.00114217	5.80263	1.20589	6	158	protein-DNA complex subunit organization
25	0.0115606	GO:0006139	0.00114417	2.6767	14.7684	25	1935	nucleobase-containing compound metabolic process
25	0.0116335	GO:0045292	0.00116634	54.4976	0.0534256	2	7	mRNA cis splicing, via spliceosome
25	0.0134861	GO:0045934	0.00136941	4.28713	2.22098	8	291	negative regulation of nucleobase-containing compound metabolic process
25	0.0137465	GO:1901360	0.00142286	2.62758	15.8979	26	2083	organic cyclic compound metabolic process
25	0.0137465	GO:2000113	0.00143119	4.25544	2.23624	8	293	negative regulation of cellular macromolecule biosynthetic process
25	0.0138798	GO:0010558	0.00146291	4.23976	2.24388	8	294	negative regulation of macromolecule biosynthetic process
25	0.0140151	GO:0051172	0.00149519	4.22419	2.25151	8	295	negative regulation of nitrogen compound metabolic process
25	0.0160546	GO:0010467	0.00173342	2.59042	12.4558	22	1632	gene expression
25	0.0160546	GO:0000723	0.00177467	8.71953	0.526624	4	69	telomere maintenance
25	0.0160546	GO:0060249	0.00177467	8.71953	0.526624	4	69	anatomical structure homeostasis
25	0.0167392	GO:0032200	0.00187186	8.58586	0.534256	4	70	telomere organization
25	0.0167734	GO:0010604	0.00189725	3.72443	2.90025	9	380	positive regulation of macromolecule metabolic process
25	0.0168379	GO:0050789	0.00192619	2.5798	11.6849	21	1531	regulation of biological process
25	0.018777	GO:0006725	0.00217214	2.51719	15.3637	25	2013	cellular aromatic compound metabolic process
25	0.0188141	GO:0009890	0.0022248	3.94771	2.39652	8	314	negative regulation of biosynthetic process
25	0.0188141	GO:0031327	0.0022248	3.94771	2.39652	8	314	negative regulation of cellular biosynthetic process
25	0.0192728	GO:0006996	0.00230381	2.55419	10.9904	20	1440	organelle organization
25	0.0200742	GO:0046483	0.00242541	2.48987	15.4705	25	2027	heterocycle metabolic process
25	0.021379	GO:0031325	0.00261054	3.53985	3.03763	9	398	positive regulation of cellular metabolic process
25	0.022229	GO:0071702	0.00274291	2.78888	6.40344	14	839	organic substance transport
25	0.0223466	GO:0009893	0.00279505	3.50112	3.06816	9	402	positive regulation of metabolic process
25	0.0223466	GO:0006974	0.00281487	3.79012	2.48811	8	326	cellular response to DNA damage stimulus
25	0.0229799	GO:0050794	0.00292418	2.49031	11.1965	20	1467	regulation of cellular process
25	0.023309	GO:0042766	0.00299602	30.2547	0.0839546	2	11	nucleosome mobilization
25	0.0237485	GO:0000122	0.00308303	5.661	1.00745	5	132	negative regulation of transcription from RNA polymerase II promoter
25	0.0256404	GO:0031935	0.0033616	11.2581	0.305289	3	40	regulation of chromatin silencing
25	0.0280842	GO:0034641	0.00371808	2.38433	15.8979	25	2083	cellular nitrogen compound metabolic process
25	0.0286366	GO:0010605	0.00385481	3.58618	2.61786	8	343	negative regulation of macromolecule metabolic process
25	0.0286366	GO:0060968	0.00386483	10.6769	0.320554	3	42	regulation of gene silencing
25	0.0305961	GO:0043487	0.00420795	24.745	0.099219	2	13	regulation of RNA stability
25	0.0305961	GO:0043488	0.00420795	24.745	0.099219	2	13	regulation of mRNA stability
25	0.0307503	GO:0044699	0.00426868	2.871	27.6592	36	3624	single-organism process
25	0.0320388	GO:0006405	0.00448873	6.64374	0.679269	4	89	RNA export from nucleus
25	0.0353878	GO:0015748	0.00500342	9.67674	0.351083	3	46	organophosphate ester transport
25	0.0384498	GO:0006807	0.00548577	2.2948	17.2641	26	2262	nitrogen compound metabolic process
25	0.0389181	GO:0051179	0.00560261	2.33861	10.937	19	1433	localization
25	0.0404709	GO:0044249	0.00587817	2.27185	14.5165	23	1902	cellular biosynthetic process
25	0.0429766	GO:0031324	0.00629735	3.28226	2.83919	8	372	negative regulation of cellular metabolic process
25	0.0431655	GO:0006283	0.0063805	19.4321	0.122116	2	16	transcription-coupled nucleotide-excision repair
25	0.045724	GO:0009892	0.00681745	3.23469	2.87735	8	377	negative regulation of metabolic process
25	0.047574	GO:0071704	0.00715444	2.58987	27.0715	35	3547	organic substance metabolic process
25	0.0490334	GO:0022402	0.00743694	2.69244	4.91516	11	644	cell cycle process
25	0.0493251	GO:0048522	0.00754459	2.96667	3.56425	9	467	positive regulation of cellular process
25	0.0496466	GO:1901576	0.00765757	2.20577	14.7989	23	1939	organic substance biosynthetic process
