# Supplementary material for: Integrating transcriptional and protein interaction networks to prioritize condition-specific master regulators
Source: BMC Syst Biol. 2015 Nov 14;9:80. doi: 10.1186/s12918-015-0228-1 (PMC4650867; doi:10.1186/s12918-015-0228-1)
Supplement: Additional file 3: — Top TF drivers of rapamycin response ranked by degree in transcriptional or PPI network. (XLSX 57 kb) [file 12918_2015_228_MOESM3_ESM.xlsx]

## Sheet: Sheet1
Top 10 drivers as ranked by degree in GMIT transcriptional network
Driver	Degree	Annotation
STE12	123	Activated by MAPK cascade; activates mating or invasive growth gene
GLN3	105	Activates gene regulated by nitrogen catabolite repression
UME6	94	Histone deacetylase subunit that couples nutritional cues to meiosis
RTG3	87	retrogade and TOR pathway transcription factor
HAP2	38	Regulates respiratory gene expression and is repressed by glucose
HAP5	30	Regulates respiratory gene expression and is repressed by glucose
CST6	26	utilization of non-optimal carbon sources and chromosome stability; response to hypoxia
GAT1	25	activates nitrogen catabolite repression genes
HAP3	10	Regulates respiratory gene expression and is repressed by glucose
NDE1	3	mitochondrial NADH dehydrogenase, part of respiratory chain
Top 10 drivers as ranked by degree in protein-protein interaction network
Driver	Degree	Annotation
UBP3	391	ER-Golgi transport and osmotic response
ACT1	241	Involved in cell polarization and endocytosis
GET2	192	Golgi-ER transport, meiotic nuclear division
SLT2	191	Cell wall integrity, cell cycle progression
WHI3	175	Regulator of cell fate and size
RPS8A	168	Component of small ribosomal subunit
PHO23	159	Histone deacetylase
YDJ1	135	Hsp40 co-chaperone; critical for determining cell size
VPS27	132	Recycling Golgi proteins and sorting ubiquitinated proteins for degradation
BRE1	131	Histone ubiquitination, double-stranded break repair
