# Supplementary material for: Integrating transcriptional and protein interaction networks to prioritize condition-specific master regulators
Source: BMC Syst Biol. 2015 Nov 14;9:80. doi: 10.1186/s12918-015-0228-1 (PMC4650867; doi:10.1186/s12918-015-0228-1)
Supplement: Additional file 4: — Top transcription factors, as ranked either by 1) differential expression by transforming viral oncogenes, 2) degree in the GMIT network or 3) degree in the PANDA network. (XLSX 41 kb) [file 12918_2015_228_MOESM4_ESM.xlsx]

## Sheet: DifferentiallyExpressedTFs.txt
TF	Adjusted p-value	Cancer driver?
SMAD1	8.52053e-09
NFIB	1.15945e-08	Sanger cancer gene census
SOX6	1.34154e-07
STAT5A	1.48433e-07
NKX2-6	2.20094e-07
NFKB1	2.46202e-07
TP53	2.65991e-07	Sanger cancer gene census
IRF2	2.90162e-07
EBF1	3.04749e-07	Sanger cancer gene census
TBX5	3.2344e-07
REL	3.27604e-07	Sanger cancer gene census
MYC	4.83872e-07	Sanger cancer gene census
GATA3	7.32866e-07	Sanger cancer gene census
GLIS3	9.07135e-07
GATA6	3.16087e-06
FOXF2	3.64258e-06
FOSL2	4.87437e-06
SOX13	6.0243e-06
CREBL2	6.0243e-06
AHR	9.12035e-06
PRRX2	9.98293e-06
NFATC1	1.31959e-05
RELB	2.84928e-05
OSR2	3.22257e-05
POU2F2	5.03523e-05
TCF7L2	5.09644e-05	Sanger cancer gene census
MYB	8.49164e-05	Sanger cancer gene census
FOXL1	9.00208e-05
CREB3L2	0.000109698	Sanger cancer gene census
SMAD6	0.000110805

## Sheet: GMITnetwork
TF	Degree in GMIT network	Cancer driver?
E2F1	300
GABPB1	274
TFAP4	185
CTCF	177
PATZ1	165
E2F7	153
ETS1	148
MYBL2	147
FOSL1	147
E2F8	123
NR3C1	108
GLI3	104
SMAD1	100
TCF4	100
CBFB	100	Sanger
SMAD3	92
SP1	91
NR4A1	91
ARID5B	86
MAZ	85
CEBPD	83
MXI1	77
HBP1	76
ZNF281	75
TCF3	74	Sanger
FOXO4	73	Sanger
ETS2	72
STAT3	69	Sanger
STAT2	69
RB1	67	Sanger

## Sheet: PANDAnetwork
TF	Degree in PANDA network	Cancer driver?
MYF6	66
GATA6	58
EGR1	55
MYF5	54
MAZ	52
TCF3	51	Sanger
SP4	46
SP1	44
NR2F2	44
EGR3	44
WT1	43	Sanger
TCF12	43	Sanger
ZBTB7B	43
MYOG	42
MYOD1	42	Sanger
NR2F1	41
ARID5B	41
TCF4	41
EGR2	40
ASCL1	39
NHLH1	38
MZF1	38
SP2	36
SP3	36
KLF4	36	Sanger
SMAD3	34
ZNF281	33
TFCP2	32
ASCL2	31
EP300	31	Sanger
