# Supplementary material for: Integrating transcriptional and protein interaction networks to prioritize condition-specific master regulators
Source: BMC Syst Biol. 2015 Nov 14;9:80. doi: 10.1186/s12918-015-0228-1 (PMC4650867; doi:10.1186/s12918-015-0228-1)
Supplement: Additional file 5: — Lists of enriched GO terms for the direct protein interactors of subsets of driver TFs that are ranked higher using the combined network score than either individual network. Lists correspond to the following conditions: rapamycin, diamide and menadione in yeast, and viral oncogene perturbation in humans. (XLSX 77 kb) [file 12918_2015_228_MOESM5_ESM.xlsx]

## Sheet: Rapamycin
Adjusted p-value	GOBPID	Pvalue	OddsRatio	ExpCount	Count	Size	Term
1.55281e-06	GO:0006325	2.59233e-09	13.4498	1.73197	13	246	chromatin organization
0.000139804	GO:0006334	4.6679e-07	44.6382	0.168973	5	24	nucleosome assembly
0.000315812	GO:0051276	1.5817e-06	7.35243	2.95703	13	420	chromosome organization
0.000716149	GO:0006333	4.7823e-06	17.5217	0.464676	6	66	chromatin assembly or disassembly
0.000881502	GO:0034728	7.35811e-06	16.1538	0.499879	6	71	nucleosome organization
0.000961891	GO:0031497	9.63497e-06	22.2149	0.302743	5	43	chromatin assembly
0.000980233	GO:0006351	1.2155e-05	5.53814	4.77349	15	678	transcription, DNA-templated
0.000980233	GO:0032774	1.30916e-05	5.4985	4.80165	15	682	RNA biosynthetic process
0.00131907	GO:0090304	1.98361e-05	5.27511	9.71595	21	1380	nucleic acid metabolic process
0.00131907	GO:0006355	2.42233e-05	5.33487	4.38626	14	623	regulation of transcription, DNA-templated
0.00131907	GO:2001141	2.42233e-05	5.33487	4.38626	14	623	regulation of RNA biosynthetic process
0.00159628	GO:0051252	3.19788e-05	5.18419	4.49187	14	638	regulation of RNA metabolic process
0.00165268	GO:0031323	3.93189e-05	4.7803	6.7026	17	952	regulation of cellular metabolic process
0.00165268	GO:0019219	4.13859e-05	4.90694	5.26633	15	748	regulation of nucleobase-containing compound metabolic process
0.00165268	GO:2000112	4.13859e-05	4.90694	5.26633	15	748	regulation of cellular macromolecule biosynthetic process
0.00165439	GO:0010556	4.41907e-05	4.87449	5.29449	15	752	regulation of macromolecule biosynthetic process
0.00167412	GO:0051171	4.87174e-05	4.82648	5.33673	15	758	regulation of nitrogen compound metabolic process
0.00167412	GO:0006323	5.03075e-05	15.2841	0.422433	5	60	DNA packaging
0.00185095	GO:0060255	5.94147e-05	4.64303	6.14639	16	873	regulation of macromolecule metabolic process
0.00185095	GO:0009889	6.48915e-05	4.68697	5.46346	15	776	regulation of biosynthetic process
0.00185095	GO:0031326	6.48915e-05	4.68697	5.46346	15	776	regulation of cellular biosynthetic process
0.00193727	GO:0019222	7.11518e-05	4.5139	6.9983	17	994	regulation of metabolic process
0.00279668	GO:0034654	0.000107385	4.44764	5.6958	15	809	nucleobase-containing compound biosynthetic process
0.00329027	GO:0016070	0.00013183	4.2396	8.14591	18	1157	RNA metabolic process
0.0036641	GO:0080090	0.000152926	4.21712	6.61811	16	940	regulation of primary metabolic process
0.00477898	GO:0010468	0.000207435	4.23921	5.29449	14	752	regulation of gene expression
0.00479613	GO:0019438	0.000216186	4.12684	6.04079	15	858	aromatic compound biosynthetic process
0.00537175	GO:0018130	0.0002511	4.05989	6.11823	15	869	heterocycle biosynthetic process
0.00547321	GO:0044271	0.00026498	4.03596	6.14639	15	873	cellular nitrogen compound biosynthetic process
0.0062825	GO:0071103	0.000314649	10.0577	0.619568	5	88	DNA conformation change
0.00666727	GO:1901362	0.000345051	3.91962	6.28721	15	893	organic cyclic compound biosynthetic process
0.00687832	GO:0010467	0.000367456	3.84778	9.65259	19	1371	gene expression
0.00779964	GO:0006139	0.000441756	3.92949	11.6803	21	1659	nucleobase-containing compound metabolic process
0.00779964	GO:0016568	0.000442718	6.18864	1.45739	7	207	chromatin modification
0.00826786	GO:0050794	0.000483097	3.70927	8.94149	18	1270	regulation of cellular process
0.00832676	GO:0071824	0.00050044	7.14855	1.05608	6	150	protein-DNA complex subunit organization
0.00994919	GO:0006996	0.000615637	3.60863	8.23744	17	1170	organelle organization
0.00994919	GO:0006366	0.000631167	4.37717	3.1612	10	449	transcription from RNA polymerase II promoter
0.00997744	GO:0065004	0.000653291	8.48639	0.725176	5	103	protein-DNA complex assembly
0.00997744	GO:0016569	0.00068293	8.39857	0.732217	5	104	covalent chromatin modification
0.00997744	GO:0016570	0.00068293	8.39857	0.732217	5	104	histone modification
0.0100633	GO:0043457	0.000705605	75.6667	0.0422433	2	6	regulation of cellular respiration
0.010492	GO:0006725	0.000753185	3.71281	12.0745	21	1715	cellular aromatic compound metabolic process
0.0106222	GO:0006357	0.000780265	4.55136	2.65429	9	377	regulation of transcription from RNA polymerase II promoter
0.0112015	GO:0046483	0.000841518	3.66823	12.159	21	1727	heterocycle metabolic process
0.0112743	GO:0050789	0.000865809	3.4804	9.33576	18	1326	regulation of biological process
0.0142051	GO:1901360	0.00111459	3.55592	12.3773	21	1758	organic cyclic compound metabolic process
0.0159839	GO:0061188	0.00130566	50.4198	0.0563244	2	8	negative regulation of chromatin silencing at rDNA
0.0159839	GO:0034641	0.00130753	3.49252	12.504	21	1776	cellular nitrogen compound metabolic process
0.0185652	GO:0044260	0.00154969	3.72249	14.7711	23	2098	cellular macromolecule metabolic process
0.0196305	GO:0061187	0.00167138	43.2063	0.0633649	2	9	regulation of chromatin silencing at rDNA
0.0204658	GO:0045944	0.00178466	5.50646	1.34474	6	191	positive regulation of transcription from RNA polymerase II promoter
0.0204658	GO:0010604	0.00181805	4.31211	2.39378	8	340	positive regulation of macromolecule metabolic process
0.0204658	GO:1902680	0.001845	4.76527	1.85166	7	263	positive regulation of RNA biosynthetic process
0.0218614	GO:0034645	0.00200731	3.15794	8.18815	16	1163	cellular macromolecule biosynthetic process
0.0228221	GO:0051254	0.00214789	4.62997	1.90095	7	270	positive regulation of RNA metabolic process
0.0228221	GO:0009059	0.00217172	3.12754	8.24448	16	1171	macromolecule biosynthetic process
0.023892	GO:0031325	0.00231342	4.13527	2.48531	8	353	positive regulation of cellular metabolic process
0.0252368	GO:0009893	0.00248576	4.0835	2.51347	8	357	positive regulation of metabolic process
0.0252706	GO:0061186	0.00253128	33.5885	0.077446	2	11	negative regulation of chromatin silencing at silent mating-type cassette
0.0305116	GO:0045935	0.00310719	4.31301	2.02768	7	288	positive regulation of nucleobase-containing compound metabolic process
0.0307247	GO:0043170	0.00322454	3.40505	15.4118	23	2189	macromolecule metabolic process
0.0307247	GO:0051173	0.00323148	4.28028	2.04176	7	290	positive regulation of nitrogen compound metabolic process
0.0318195	GO:0065007	0.00345616	2.95713	10.3848	18	1475	biological regulation
0.0318195	GO:0061408	0.0035586	27.468	0.0915271	2	13	positive regulation of transcription from RNA polymerase II promoter in response to heat stress
0.0318195	GO:0090054	0.0035586	27.468	0.0915271	2	13	regulation of chromatin silencing at silent mating-type cassette
0.0318195	GO:0010557	0.00355911	4.20044	2.07696	7	295	positive regulation of macromolecule biosynthetic process
0.0349835	GO:0006807	0.00397141	3.05856	13.4474	21	1910	nitrogen compound metabolic process
0.0358846	GO:0031939	0.00413362	25.1728	0.0985676	2	14	negative regulation of chromatin silencing at telomere
0.0362016	GO:0009891	0.004291	4.04881	2.14737	7	305	positive regulation of biosynthetic process
0.0362016	GO:0031328	0.004291	4.04881	2.14737	7	305	positive regulation of cellular biosynthetic process
0.0395577	GO:0045893	0.00475485	4.46018	1.63341	6	232	positive regulation of transcription, DNA-templated
0.0398509	GO:0010628	0.00485662	4.43938	1.64045	6	233	positive regulation of gene expression
0.0416167	GO:0071822	0.0051413	3.58367	2.82326	8	401	protein complex subunit organization

## Sheet: Diamide
Adjusted p-value	GOBPID	Pvalue	OddsRatio	ExpCount	Count	Size	Term
0.0177117	GO:0006325	2.87397e-05	5.61848	2.5681	11	246	chromatin organization
0.0177117	GO:0051276	5.15626e-05	4.36385	4.38456	14	420	chromosome organization

## Sheet: Menadione
Adjusted p-value	GOBPID	Pvalue	OddsRatio	ExpCount	Count	Size	Term
0.000199484	GO:0006325	3.66026e-07	10.0248	1.73197	11	246	chromatin organization
0.0108918	GO:0016568	6.10952e-05	7.44867	1.45739	8	207	chromatin modification
0.0108918	GO:0051276	6.85444e-05	5.5	2.95703	11	420	chromosome organization
0.0108918	GO:0006333	7.99398e-05	13.7602	0.464676	5	66	chromatin assembly or disassembly
0.0123876	GO:0034728	0.000113647	12.702	0.499879	5	71	nucleosome organization
0.0183841	GO:0031497	0.000202393	16.6195	0.302743	4	43	chromatin assembly
0.0192098	GO:0006337	0.000281979	29.3798	0.13377	3	19	nucleosome disassembly
0.0192098	GO:0031498	0.000281979	29.3798	0.13377	3	19	chromatin disassembly
0.0199937	GO:0032986	0.000330172	27.6448	0.140811	3	20	protein-DNA complex disassembly
0.024114	GO:0071824	0.00050044	7.14855	1.05608	6	150	protein-DNA complex subunit organization
0.024114	GO:0006355	0.000561497	4.01925	4.38626	12	623	regulation of transcription, DNA-templated
0.024114	GO:2001141	0.000561497	4.01925	4.38626	12	623	regulation of RNA biosynthetic process
0.024114	GO:0006334	0.000575196	22.3571	0.168973	3	24	nucleosome assembly
0.0258975	GO:0051252	0.000701567	3.90603	4.49187	12	638	regulation of RNA metabolic process
0.0258975	GO:0006323	0.000736183	11.5257	0.422433	4	60	DNA packaging
0.0258975	GO:0019219	0.000811282	3.70876	5.26633	13	748	regulation of nucleobase-containing compound metabolic process
0.0258975	GO:2000112	0.000811282	3.70876	5.26633	13	748	regulation of cellular macromolecule biosynthetic process
0.0258975	GO:0010556	0.00085533	3.68429	5.29449	13	752	regulation of macromolecule biosynthetic process
0.0265401	GO:0051171	0.000925252	3.64807	5.33673	13	758	regulation of nitrogen compound metabolic process
0.0282562	GO:0043241	0.00105675	10.3948	0.464676	4	66	protein complex disassembly
0.0282562	GO:0009889	0.00116524	3.54284	5.46346	13	776	regulation of biosynthetic process
0.0282562	GO:0031326	0.00116524	3.54284	5.46346	13	776	regulation of cellular biosynthetic process
0.0282562	GO:0006351	0.00122908	3.62904	4.77349	12	678	transcription, DNA-templated
0.0282562	GO:0032774	0.00129672	3.60316	4.80165	12	682	RNA biosynthetic process
0.0282562	GO:0061188	0.00130566	50.4198	0.0563244	2	8	negative regulation of chromatin silencing at rDNA
0.0282562	GO:0010467	0.001348	3.31022	9.65259	18	1371	gene expression
0.0296497	GO:0090304	0.00146889	3.27753	9.71595	18	1380	nucleic acid metabolic process
0.0324363	GO:0061187	0.00167138	43.2063	0.0633649	2	9	regulation of chromatin silencing at rDNA
0.0324363	GO:0045944	0.00178466	5.50646	1.34474	6	191	positive regulation of transcription from RNA polymerase II promoter
0.0324363	GO:0032984	0.00179176	8.92889	0.535081	4	76	macromolecular complex disassembly
0.0324363	GO:1902680	0.001845	4.76527	1.85166	7	263	positive regulation of RNA biosynthetic process
0.0357752	GO:0051254	0.00214789	4.62997	1.90095	7	270	positive regulation of RNA metabolic process
0.0357752	GO:0006368	0.0021662	8.45053	0.563244	4	80	transcription elongation from RNA polymerase II promoter
0.0363494	GO:0022411	0.00226767	8.3387	0.570284	4	81	cellular component disassembly
0.0383207	GO:0031323	0.00253007	3.13632	6.7026	14	952	regulation of cellular metabolic process
0.0383207	GO:0061186	0.00253128	33.5885	0.077446	2	11	negative regulation of chromatin silencing at silent mating-type cassette
0.0390329	GO:0006366	0.00272319	3.73295	3.1612	9	449	transcription from RNA polymerase II promoter
0.0390329	GO:0032259	0.00307191	7.63048	0.619568	4	88	methylation
0.0390329	GO:0071103	0.00307191	7.63048	0.619568	4	88	DNA conformation change
0.0390329	GO:0010468	0.00309891	3.19555	5.29449	12	752	regulation of gene expression
0.0390329	GO:0045935	0.00310719	4.31301	2.02768	7	288	positive regulation of nucleobase-containing compound metabolic process
0.0390329	GO:0006259	0.00317238	3.64	3.23161	9	459	DNA metabolic process
0.0390329	GO:0006354	0.00320086	7.53882	0.626608	4	89	DNA-templated transcription, elongation
0.0390329	GO:0043170	0.00322454	3.40505	15.4118	23	2189	macromolecule metabolic process
0.0390329	GO:0051173	0.00323148	4.28028	2.04176	7	290	positive regulation of nitrogen compound metabolic process
0.0390329	GO:0006357	0.00350699	3.84153	2.65429	8	377	regulation of transcription from RNA polymerase II promoter
0.0390329	GO:0061408	0.0035586	27.468	0.0915271	2	13	positive regulation of transcription from RNA polymerase II promoter in response to heat stress
0.0390329	GO:0090054	0.0035586	27.468	0.0915271	2	13	regulation of chromatin silencing at silent mating-type cassette
0.0390329	GO:0010557	0.00355911	4.20044	2.07696	7	295	positive regulation of macromolecule biosynthetic process
0.0390329	GO:0060255	0.003581	3.0516	6.14639	13	873	regulation of macromolecule metabolic process
0.041168	GO:0019222	0.0038892	2.9619	6.9983	14	994	regulation of metabolic process
0.041168	GO:0006913	0.00392796	5.51035	1.08424	5	154	nucleocytoplasmic transport
0.0415332	GO:0051169	0.00403901	5.47222	1.09128	5	155	nuclear transport
0.0417189	GO:0031939	0.00413362	25.1728	0.0985676	2	14	negative regulation of chromatin silencing at telomere
0.0417607	GO:0009891	0.004291	4.04881	2.14737	7	305	positive regulation of biosynthetic process
0.0417607	GO:0031328	0.004291	4.04881	2.14737	7	305	positive regulation of cellular biosynthetic process
0.0444813	GO:0030466	0.00465217	10.1438	0.344987	3	49	chromatin silencing at silent mating-type cassette
0.0446792	GO:0045893	0.00475485	4.46018	1.63341	6	232	positive regulation of transcription, DNA-templated
0.044862	GO:0010628	0.00485662	4.43938	1.64045	6	233	positive regulation of gene expression
0.0457892	GO:0006606	0.00520905	9.71635	0.359068	3	51	protein import into nucleus
0.0457892	GO:0044744	0.00520905	9.71635	0.359068	3	51	protein targeting to nucleus
0.0457892	GO:1902593	0.00520905	9.71635	0.359068	3	51	single-organism nuclear import
0.0468399	GO:0065004	0.00541452	6.4501	0.725176	4	103	protein-DNA complex assembly
0.0469856	GO:0016569	0.00560379	6.384	0.732217	4	104	covalent chromatin modification
0.0469856	GO:0016570	0.00560379	6.384	0.732217	4	104	histone modification
0.0472167	GO:0034654	0.00580056	2.91653	5.6958	12	809	nucleobase-containing compound biosynthetic process
0.0472167	GO:0051170	0.00580462	9.32308	0.373149	3	53	nuclear import
0.0472726	GO:0016070	0.00589823	2.76582	8.14591	15	1157	RNA metabolic process

## Sheet: Viral Oncogene
Adjusted p-value	GOBPID	Pvalue	OddsRatio	ExpCount	Count	Size	Term
0.0020368	GO:0006351	3.21738e-06	5.03027	7.36088	20	3390	transcription, DNA-templated
0.0020368	GO:0016070	4.36623e-06	4.87125	9.05236	22	4169	RNA metabolic process
0.0020368	GO:0032774	5.53478e-06	4.82028	7.61058	20	3505	RNA biosynthetic process
0.00215372	GO:0006357	8.92126e-06	5.71997	3.29828	13	1519	regulation of transcription from RNA polymerase II promoter
0.00215372	GO:0006355	9.75419e-06	4.65698	7.13723	19	3287	regulation of transcription, DNA-templated
0.00215773	GO:2001141	1.17268e-05	4.58631	7.22408	19	3327	regulation of RNA biosynthetic process
0.0023604	GO:0010467	1.51583e-05	4.44611	10.5701	23	4868	gene expression
0.0023604	GO:0051252	1.71044e-05	4.44332	7.40648	19	3411	regulation of RNA metabolic process
0.00263217	GO:0034654	2.31592e-05	4.28946	8.32496	20	3834	nucleobase-containing compound biosynthetic process
0.00263217	GO:0006366	2.43206e-05	5.15875	3.61747	13	1666	transcription from RNA polymerase II promoter
0.00263217	GO:0018130	3.0381e-05	4.19239	8.47044	20	3901	heterocycle biosynthetic process
0.00263217	GO:0060255	3.07368e-05	4.20115	10.9914	23	5062	regulation of macromolecule metabolic process
0.00263217	GO:0019438	3.09947e-05	4.18528	8.4813	20	3906	aromatic compound biosynthetic process
0.00265788	GO:2000112	3.58409e-05	4.17007	7.78212	19	3584	regulation of cellular macromolecule biosynthetic process
0.00265788	GO:0090304	3.61125e-05	4.12001	10.2162	22	4705	nucleic acid metabolic process
0.00266929	GO:0044271	3.86854e-05	4.10688	8.60289	20	3962	cellular nitrogen compound biosynthetic process
0.00311408	GO:1901362	4.88234e-05	4.02532	8.73317	20	4022	organic cyclic compound biosynthetic process
0.00311408	GO:0048519	5.40014e-05	4.02247	8.00143	19	3685	negative regulation of biological process
0.00311408	GO:0034645	5.60426e-05	3.96455	9.63211	21	4436	cellular macromolecule biosynthetic process
0.00311408	GO:0010556	5.64145e-05	4.00688	8.02531	19	3696	regulation of macromolecule biosynthetic process
0.00459412	GO:0009059	9.19001e-05	3.79776	9.93393	21	4575	macromolecule biosynthetic process
0.00459412	GO:0010605	9.50194e-05	4.69047	3.52193	12	1622	negative regulation of macromolecule metabolic process
0.00459412	GO:0031323	9.78206e-05	3.81232	11.734	23	5404	regulation of cellular metabolic process
0.00459412	GO:0031326	9.98721e-05	3.8059	8.34667	19	3844	regulation of cellular biosynthetic process
0.00475738	GO:0080090	0.000107731	3.78056	11.7991	23	5434	regulation of primary metabolic process
0.00501449	GO:0009889	0.000118095	3.74784	8.44438	19	3889	regulation of biosynthetic process
0.0050445	GO:0051171	0.000123371	3.70788	9.28035	20	4274	regulation of nitrogen compound metabolic process
0.00616397	GO:0010468	0.000156333	3.65155	8.61158	19	3966	regulation of gene expression
0.0085065	GO:0009892	0.00022345	4.24354	3.8498	12	1773	negative regulation of metabolic process
0.0120583	GO:0019219	0.000327671	3.40268	9.07625	19	4180	regulation of nucleobase-containing compound metabolic process
0.0144667	GO:0045944	0.000406222	5.31033	1.86302	8	858	positive regulation of transcription from RNA polymerase II promoter
0.0157577	GO:0031324	0.000459093	4.09499	3.5393	11	1630	negative regulation of cellular metabolic process
0.0157577	GO:0044260	0.000471019	3.49979	15.8487	26	7299	cellular macromolecule metabolic process
0.0200857	GO:0019222	0.000620403	3.21957	13.0824	23	6025	regulation of metabolic process
0.0200857	GO:0045893	0.000636774	4.49518	2.5166	9	1159	positive regulation of transcription, DNA-templated
0.0215265	GO:0061061	0.00070195	6.43527	1.10087	6	507	muscle structure development
0.0221319	GO:0007517	0.000741738	7.93202	0.729574	5	336	muscle organ development
0.0230423	GO:0034504	0.000795415	10.7939	0.421242	4	194	protein localization to nucleus
0.0230423	GO:1902680	0.000813995	4.33245	2.60345	9	1199	positive regulation of RNA biosynthetic process
0.0254523	GO:0051254	0.000922185	4.25132	2.64905	9	1220	positive regulation of RNA metabolic process
0.0277233	GO:0042994	0.00102958	48.6788	0.0477697	2	22	cytoplasmic sequestering of transcription factor
0.0304863	GO:0044249	0.00116701	2.98355	11.7296	21	5402	cellular biosynthetic process
0.0304863	GO:0010628	0.00118742	4.09013	2.74459	9	1264	positive regulation of gene expression
0.0331777	GO:0043170	0.0013223	3.26194	17.8181	27	8206	macromolecule metabolic process
0.0353444	GO:0051220	0.00144067	40.5556	0.0564551	2	26	cytoplasmic sequestering of protein
0.0358621	GO:0051235	0.00149426	9.05395	0.499411	4	230	maintenance of location
0.0359644	GO:1901576	0.00153109	2.90015	11.9511	21	5504	organic substance biosynthetic process
0.0388689	GO:0051248	0.00168995	5.38592	1.30498	6	601	negative regulation of protein metabolic process
0.0422874	GO:0009058	0.0018788	2.83765	12.1227	21	5583	biosynthetic process
0.0422874	GO:0000122	0.00191519	5.24839	1.33755	6	616	negative regulation of transcription from RNA polymerase II promoter
0.0427601	GO:0010557	0.00197533	3.77795	2.95087	9	1359	positive regulation of macromolecule biosynthetic process
0.0454824	GO:0045935	0.00214229	3.72964	2.98561	9	1375	positive regulation of nucleobase-containing compound metabolic process
0.0471328	GO:0006139	0.00226509	2.79485	13.2192	22	6088	nucleobase-containing compound metabolic process
0.0471328	GO:0007507	0.00230541	6.08197	0.942366	5	434	heart development
0.0485331	GO:0007275	0.00243201	2.77679	9.67988	18	4458	multicellular organismal development
0.0485331	GO:0051173	0.00246182	3.64778	3.0464	9	1403	positive regulation of nitrogen compound metabolic process
